# Supplementary material for: Characterization of microRNAs and Target Genes in Musa acuminata subsp. burmannicoides, var. Calcutta 4 during Interaction with Pseudocercospora musae
Source: Plants (Basel). 2023 Mar 28;12(7):1473. doi: 10.3390/plants12071473 (PMC10097032; doi:10.3390/plants12071473)
Supplement: Supplementary file 1 [file plants-12-01473-s001.zip]

Archive with 17 entries (16 files):
- SUPPLEMENTARY_FIGURE_S1.pdf
- SUPPLEMENTARY_FIGURE_S2.pdf
- SUPPLEMENTARY_FIGURE_S3.pdf
- SUPPLEMENTARY_TABLE_S1.pdf
- SUPPLEMENTARY_TABLE_S2.xlsx
- SUPPLEMENTARY_TABLE_S3.xlsx
- SUPPLEMENTARY_TABLE_S4.xlsx
- SUPPLEMENTARY_TABLE_S5_CORRECTED.pdf
- __MACOSX/
- __MACOSX/._SUPPLEMENTARY_FIGURE_S1.docx
- __MACOSX/._SUPPLEMENTARY_FIGURE_S2.docx
- __MACOSX/._SUPPLEMENTARY_FIGURE_S3.docx
- __MACOSX/._SUPPLEMENTARY_TABLE_S1.docx
- __MACOSX/._SUPPLEMENTARY_TABLE_S2.xlsx
- __MACOSX/._SUPPLEMENTARY_TABLE_S3.xlsx
- __MACOSX/._SUPPLEMENTARY_TABLE_S4.xlsx
- __MACOSX/._SUPPLEMENTARY_TABLE_S5_CORRECTED.docx
