# Supplementary material for: Characterization of microRNAs and Target Genes in Musa acuminata subsp. burmannicoides, var. Calcutta 4 during Interaction with Pseudocercospora musae
Source: Plants (Basel). 2023 Mar 28;12(7):1473. doi: 10.3390/plants12071473 (PMC10097032; doi:10.3390/plants12071473)
Supplement: Supplementary file 1 [file plants-12-01473-s001.zip › SUPPLEMENTARY_TABLE_S2.xlsx]

## Sheet: Known_miRNAs
SUPPLEMENTARY TABLE S2. Supporting sequence information for all conserved and novel Musa acuminata var. Calcutta 4 miRNAs and gene targets
miRNA	Sequence-5p	Sequence-3p	Coordinate	Length of mature miRNA	Pre_miRNA length (by mireap)	Total counts	Shortstack classification	TargetFinder Score	M. acuminata protein ID	Target	PFAM/IPR_ID	GO_ID	3DAI_NI_R1	3DAI_NI_R2	3DAI_NI_R3	3DAI_I_R1	3DAI_I_R2	3DAI_I_R3	12DAI_NI_R1	12DAI_NI_R2	12DAI_NI_R3	12DAI_I_R1	12DAI_I_R2	12DAI_I_R3
miR390a-5p	CGCTATCTATCCTGAGTTTCA	CGCTATCTATCCTGAGTTTCA	chr11:25976484-25976572	21	135	1154553	Y	3	Ma01_g11010	DNA-binding protein RHL1	IPR038859 (DNA-binding protein RHL1)	GO:0003677,GO:0042023	421	634	100	282	143	140	557	1482	899	532	745	991
miR2118-5p	TTGCCGATCCCTCCCATGCCGA	TTGCCGATCCCTCCCATGCCGA	chr03:32968699-32968801	21	103	8956	Y	3.5	Ma05_g11770	disease resistance protein RPS2	PF00931 (NB-ARC domain)	GO:0043531	3	6	7	1	0	0	2	4	3	2	8	3
miR319-5p	CATGACTAGGAATATGATATC	CATCCTATTTCTAGCCATGTG	chr11:24138156-24138268	21	113	25	Y	3.5	Ma02_g09210	Putative Ethylene-responsive transcription factor 1	PF00005 (ABC transporter)/PF00664 (ABC transporter transmembrane region)	GO:0003700,GO:0003677	483	904	320	400	268	298	566	751	470	294	844	976
miR166a-3p	TCGGACCAGGCTTCATTCCTC		chr09:37603214-37603330	21	117	208204	N15	3	Ma04_g38190	homeobox-leucine zipper protein HOX32	PF00046 (Homeodomain)/PF01852 (START domain)/PF08670 (MEKHLA domain)	GO:0003700,GO:0003677,GO:0008289,	272	531	186	258	168	195	379	505	301	210	523	654
miR166a-5p	TCGGACCAGGCTTCATTCCTC	TCGGACCAGGCTTCATTCCTC	chr03:4862055-4862163	21	109	219634	Y	3	Ma04_g38190	homeobox-leucine zipper protein HOX32	PF00046 (Homeodomain)/PF01852 (START domain)/PF08670 (MEKHLA domain)	GO:0003700,GO:0003677,GO:0008289,	5060	6220	2274	3008	1652	1942	3970	6359	2852	2490	4788	6049
miR166a-5p	TCGGACCAGGCTTCATTCCTC	TCGGACCAGGCTTCATTCCTC	chr05:4212809-4212913	21	103	11137	Y	3	Ma04_g38190	homeobox-leucine zipper protein HOX32	PF00046 (Homeodomain)/PF01852 (START domain)/PF08670 (MEKHLA domain)	GO:0003700,GO:0003677,GO:0008289,	5620	7015	2815	3453	1984	2291	4685	6980	3324	2898	5443	6714
miR166c-5p	TCGGACCAGGCTTCATTCCCC	TCGGACCAGGCTTCATTCCCC	chr01:12208133-12208254	21	122	1150231	Y	3	Ma04_g38190	homeobox-leucine zipper protein HOX32	PF00046 (Homeodomain)/PF01852 (START domain)/PF08670 (MEKHLA domain)	GO:0003700,GO:0003677,GO:0008289,	5620	7015	2815	3453	1984	2291	4685	6980	3324	2898	5443	6714
miR166c-5p	TCGGACCAGGCTTCATTCCCC	TCGGACCAGGCTTCATTCCCC	chr02:20822450-20822589	21	140	1161396	Y	3	Ma04_g38190	homeobox-leucine zipper protein HOX32	PF00046 (Homeodomain)/PF01852 (START domain)/PF08670 (MEKHLA domain)	GO:0003700,GO:0003677,GO:0008289,	5628	7014	2815	3457	1984	2295	4692	6996	3335	2909	5453	6727
miR166c-5p	TCGGACCAGGCTTCATTCCCC	TCGGACCAGGCTTCATTCCCC	chr03:9451370-9451463	21	94	1170641	Y	3	Ma04_g38190	homeobox-leucine zipper protein HOX32	PF00046 (Homeodomain)/PF01852 (START domain)/PF08670 (MEKHLA domain)	GO:0003700,GO:0003677,GO:0008289,	15922	16232	6430	8637	5132	6876	13167	21391	9179	7558	15515	20475
miR166c-5p	TCGGACCAGGCTTCATTCCCC	TCGGACCAGGCTTCATTCCCC	chr04:33194549-33194692	21	144	1170590	Y	3	Ma04_g38190	homeobox-leucine zipper protein HOX32	PF00046 (Homeodomain)/PF01852 (START domain)/PF08670 (MEKHLA domain)	GO:0003700,GO:0003677,GO:0008289,	16293	16650	6627	8879	5340	7060	13557	21777	9460	7826	15955	20979
miR166c-5p	TCGGACCAGGCTTCATTCCCC	TCGGACCAGGCTTCATTCCCC	chr05:11174815-11174946	21	132	1170578	Y	3	Ma04_g38190	homeobox-leucine zipper protein HOX32	PF00046 (Homeodomain)/PF01852 (START domain)/PF08670 (MEKHLA domain)	GO:0003700,GO:0003677,GO:0008289,	15956	16254	6441	8651	5154	6893	13225	21467	9218	7581	15576	20571
miR166c-5p	TCGGACCAGGCTTCATTCCCC	TCGGACCAGGCTTCATTCCCC	chr07:4286011-4286133	21	123	1309080	Y	3	Ma04_g38190	homeobox-leucine zipper protein HOX32	PF00046 (Homeodomain)/PF01852 (START domain)/PF08670 (MEKHLA domain)	GO:0003700,GO:0003677,GO:0008289,	15247	15383	5896	8155	4792	6498	12429	20687	8632	7108	14769	19722
miR166c-5p	TCGGACCAGGCTTCATTCCCC	TCGGACCAGGCTTCATTCCCC	chr09:34029225-34029338	21	114	1288628	Y	3	Ma07_g28220	homeobox-leucine zipper protein HOX32	PF00046 (Homeodomain)/PF01852 (START domain)/PF08670 (MEKHLA domain)	GO:0003700,GO:0003677,GO:0008289,	556	442	297	279	174	256	461	892	360	275	665	873
miR166c-5p	TCGGACCAGGCTTCATTCCCC	TCGGACCAGGCTTCATTCCCC	chr01:6891762-6891867	21	106	1170628	Y	3	Ma04_g38190	homeobox-leucine zipper protein HOX32	PF00046 (Homeodomain)/PF01852 (START domain)/PF08670 (MEKHLA domain)	GO:0003700,GO:0003677,GO:0008289,	676	550	356	329	209	296	531	981	444	324	768	997
miR166c-5p	TCGGACCAGGCTTCATTCCCC	TCGGACCAGGCTTCATTCCCC	chr01:8665576-8665683	21	108	1170064	Y	3	Ma04_g38190	homeobox-leucine zipper protein HOX32	PF00046 (Homeodomain)/PF01852 (START domain)/PF08670 (MEKHLA domain)	GO:0003700,GO:0003677,GO:0008289,	15408	15459	5914	8213	4809	6569	12511	20847	8735	7162	14908	19861
miR166c-5p	TCGGACCAGGCTTCATTCCCC	TCGGACCAGGCTTCATTCCCC	chr02:22003191-22003325	21	96	11715	Y	3	Ma04_g38190	homeobox-leucine zipper protein HOX32	PF00046 (Homeodomain)/PF01852 (START domain)/PF08670 (MEKHLA domain)	GO:0003700,GO:0003677,GO:0008289,	15071	15255	5825	8079	4743	6412	12285	20515	8521	7054	14616	19598
miR166c-5p	TCGGACCAGGCTTCATTCCCC	TCGGACCAGGCTTCATTCCCC	chr04:22616404-22616674	21	271	1294697	Y	3	Ma04_g38190	homeobox-leucine zipper protein HOX32	PF00046 (Homeodomain)/PF01852 (START domain)/PF08670 (MEKHLA domain)	GO:0003700,GO:0003677,GO:0008289,	15405	15401	5911	8193	4805	6566	12506	20832	8731	7162	14904	19842
miR166c-5p	TCGGACCAGGCTTCATTCCCC	TCGGACCAGGCTTCATTCCCC	chr04:25954943-25955041	21	99	1166375	Y	3	Ma04_g38190	homeobox-leucine zipper protein HOX32	PF00046 (Homeodomain)/PF01852 (START domain)/PF08670 (MEKHLA domain)	GO:0003700,GO:0003677,GO:0008289,	15408	15457	5914	8213	4809	6568	12511	20846	8735	7161	14907	19861
miR166c-5p	TCGGACCAGGCTTCATTCCCC	TCGGACCAGGCTTCATTCCCC	chr04:31657518-31657614	21	97	1170588	Y	3	Ma04_g38190	homeobox-leucine zipper protein HOX32	PF00046 (Homeodomain)/PF01852 (START domain)/PF08670 (MEKHLA domain)	GO:0003700,GO:0003677,GO:0008289,	15924	16235	6428	8637	5133	6877	13168	21397	9180	7558	15517	20476
miR166c-5p	TCGGACCAGGCTTCATTCCCC	TCGGACCAGGCTTCATTCCCC	chr05:9873882-9874015	21	134	1154903	Y	3	Ma04_g38190	homeobox-leucine zipper protein HOX32	PF00046 (Homeodomain)/PF01852 (START domain)/PF08670 (MEKHLA domain)	GO:0003700,GO:0003677,GO:0008289,	15408	15454	5914	8212	4809	6567	12508	20845	8738	7163	14906	19862
miR166c-5p	TCGGACCAGGCTTCATTCCCC	TCGGACCAGGCTTCATTCCCC	chr09:14724448-14724567	21	120	1150554	Y	3	Ma04_g38190	homeobox-leucine zipper protein HOX32	PF00046 (Homeodomain)/PF01852 (START domain)/PF08670 (MEKHLA domain)	GO:0003700,GO:0003677,GO:0008289,	15076	15259	5827	8080	4744	6414	12285	20515	8522	7055	14615	19597
miR166c-5p	TCGGACCAGGCTTCATTCCCC	TCGGACCAGGCTTCATTCCCC	chr09:15246672-15246767	21	96	1161526	Y	3	Ma04_g38190	homeobox-leucine zipper protein HOX32	PF00046 (Homeodomain)/PF01852 (START domain)/PF08670 (MEKHLA domain)	GO:0003700,GO:0003677,GO:0008289,	16094	16498	6530	8739	5189	6947	13279	21566	9292	7621	15701	20698
miR166e-3p	TCGGACCAGGCTTCATTCCA	TCGGACCAGGCTTCATTCCA	chr02:25442290-25442413	21	124	9710	N15	1	Ma04_g38190	homeobox-leucine zipper protein HOX32	PF00046 (Homeodomain)/PF01852 (START domain)/PF08670 (MEKHLA domain)	GO:0003700,GO:0003677,GO:0008289,	15920	16229	6428	8638	5130	6876	13169	21390	9179	7558	15515	20469
miR390a-5p	AAGCTCAGGAGGGATAGCGCC	CGCTATCTATCCTGAGTTCCA	chr01:25087338-25087429	21	92	153	Y	3	Ma04_g39340	LRR receptor-like serine/threonine-protein	PF00069 (Protein kinase domain)/PF00560 (Leucine Rich Repeat)/PF08263 (Leucine rich repeat N-terminal domain)/PF13855 (Leucine rich repeat)	GO:0004672,GO:0005524,GO:0006468	15932	16192	6428	8626	5132	6884	13179	21415	9192	7574	15537	20489
miR390a-5p	AAGCTCAGGAGGGATAGCGCC	CGCTATCTATCCTGAGTTCTA	chr05:10337735-10337897	21	163	188	Y	3	Ma04_g39340	LRR receptor-like serine/threonine-protein	PF00069 (Protein kinase domain)/PF00560 (Leucine Rich Repeat)/PF08263 (Leucine rich repeat N-terminal domain)/PF13855 (Leucine rich repeat)	GO:0004672,GO:0005524,GO:0006468	16113	16435	6526	8741	5209	6964	13312	21576	9326	7636	15757	20717
miR390a-5p	AAGCTCAGGAGGGATAGCGCC	CGCTATCTATCCTGAGCTTCA	chr07:31334978-31335066	21	89	128	Y	3	Ma04_g39340	LRR receptor-like serine/threonine-protein	PF00069 (Protein kinase domain)/PF00560 (Leucine Rich Repeat)/PF08263 (Leucine rich repeat N-terminal domain)/PF13855 (Leucine rich repeat)	GO:0004672,GO:0005524,GO:0006468	16369	16418	6491	8817	5167	7077	13523	21753	9461	7735	16137	21407
miR390a-5p	AAGCTCAGGAGGGATAGCGCC	CGCTATCCATCCTGAGCTTCA	chr11:6340592-6340680	21	89	174	Y	3	Ma04_g39340	LRR receptor-like serine/threonine-protein	PF00069 (Protein kinase domain)/PF00560 (Leucine Rich Repeat)/PF08263 (Leucine rich repeat N-terminal domain)/PF13855 (Leucine rich repeat)	GO:0004672,GO:0005524,GO:0006468	931	1226	286	524	274	362	892	1230	600	608	848	1227
miR162a-5p	TCGATAAACCTCTGCATCCGG	TCGATAAACCTCTGCATCCGG	chr03:9218446-9218575	21	130	115094	Y	0	Ma04_g10380	UDP-glycosyltransferase 88A1-like	PF00201 (UDP-glucoronosyl and UDP-glucosyl transferase)	GO:0008194	931	1225	285	524	274	362	892	1230	600	608	848	1228
miR162a-5p	TCGATAAACCTCTGCATCCAG	TCGATAAACCTCTGCATCCAG	chr04:8004642-8004782	21	141	41330	Y	1	Ma04_g10380	UDP-glycosyltransferase 88A1-like	PF00201 (UDP-glucoronosyl and UDP-glucosyl transferase)	GO:0008194	931	1225	285	524	274	362	892	1230	600	608	848	1227
miR162a-5p	TCGATAAACCTCTGCATCCGG	TCGATAAACCTCTGCATCCGG	chr04:9841785-9841933	21	149	116014	Y	0	Ma04_g10380	UDP-glycosyltransferase 88A1-like	PF00201 (UDP-glucoronosyl and UDP-glucosyl transferase)	GO:0008194	821	977	232	424	234	324	828	1086	505	544	760	1108
miR162a-5p	TCGATAAACCTCTGCATCCGG	TCGATAAACCTCTGCATCCGG	chr09:35101417-35101583	21	167	115357	Y	0	Ma04_g10380	UDP-glycosyltransferase 88A1-like	PF00201 (UDP-glucoronosyl and UDP-glucosyl transferase)	GO:0008194	95982	103047	51150	53833	58417	61208	141546	145936	79962	77596	116790	125787
miR162a-5p	TCGATAAACCTCTGCATCCGG	TCGATAAACCTCTGCATCCGG	chr04:4577899-4578062	21	164	116009	Y	0	Ma04_g10380	UDP-glycosyltransferase 88A1-like	PF00201 (UDP-glucoronosyl and UDP-glucosyl transferase)	GO:0008194	95272	101852	50391	53127	57896	60802	140621	144980	79294	77167	116001	124918
miR162a-5p	TCGATAAACCTCTGCATCCGG	TCGATAAACCTCTGCATCCGG	chr04:4587725-4587870	21	146	116011	Y	0	Ma04_g10380	UDP-glycosyltransferase 88A1-like	PF00201 (UDP-glucoronosyl and UDP-glucosyl transferase)	GO:0008194	9513	16191	6884	4906	6235	4349	5353	9048	4497	4146	3926	4558
miR319d-5p	TGCCGACTCATTCATTCAAAC	ATGAGTGAATGATGCGGGAGA	chr04:2144275-2144366	21	92	45	Y	4	Ma10_g14610	hydroquinone glucosyltransferase	PF00201 (UDP-glucoronosyl and UDP-glucosyl transferase)	GO:0008194	9507	16176	6876	4899	6224	4344	5343	9033	4492	4142	3919	4555
miR159a-5p	TTTGGATTGAAGGGAGCTCTA	GAGCTCCTTGAAGTCCAAAGG	chr04:10257583-10257807	21	225	1111254	Y	3.5	Ma01_g10440	transcription factor GAMYB-like, transcript variant X2	PF00249 (Myb-like DNA-binding domain)/PF13921 (Myb-like DNA-binding domain)		235	391	213	193	259	229	413	585	264	352	431	476
miR159a-5p	TTTGGATTGAAGGGAGCTCTA	GAGCTCCTTGAAGTCCAAAGA	chr04:4808107-4808313	21	207	1102321	Y	3.5	Ma01_g10440	transcription factor GAMYB-like, transcript variant X2	PF00249 (Myb-like DNA-binding domain)/PF13921 (Myb-like DNA-binding domain)		271	421	231	215	274	250	448	633	286	378	467	514
miR159b-5p	CTTGGATTGAAGGGAGCTCC	CTTGGATTGAAGGGAGCTCC	chr07:10572823-10572981	20	159	79510	Y	3	Ma01_g10440	transcription factor GAMYB-like, transcript variant X2	PF00249 (Myb-like DNA-binding domain)/PF13921 (Myb-like DNA-binding domain)		263	420	230	212	273	253	443	629	286	377	462	510
miR159b-5p	CTTGGATTGAAGGGAGCTCC	CTTGGATTGAAGGGAGCTCC	chr10:31494751-31494964	20	214	79606	Y	3	Ma01_g10440	transcription factor GAMYB-like, transcript variant X2	PF00249 (Myb-like DNA-binding domain)/PF13921 (Myb-like DNA-binding domain)		21	22	9	7	6	10	12	10	8	9	9	14
miR159c-3p	CTTGGACTGAAGGGAGCTCCC	CTTGGACTGAAGGGAGCTCCC	chr04:2144238-2144404	22	167	4358	N15	4	Ma01_g10440	transcription factor GAMYB-like, transcript variant X2	PF00249 (Myb-like DNA-binding domain)/PF13921 (Myb-like DNA-binding domain)		274	330	192	121	73	82	102	229	165	147	167	132
miR159c-3p	CTTGGACTGAAGGGAGCTCCC		chr06:5241994-5242185	21	192	4041	N15	4	Ma01_g10440	transcription factor GAMYB-like, transcript variant X2	PF00249 (Myb-like DNA-binding domain)/PF13921 (Myb-like DNA-binding domain)		278	332	191	122	75	85	101	227	166	148	168	132
miR159c-3p	CTTGGACTGAAGGGAGCTCCC	CTTGGACTGAAGGGAGCTCCC	chr10:35824033-35824270	22	238	4388	N15	4	Ma01_g10440	transcription factor GAMYB-like, transcript variant X2	PF00249 (Myb-like DNA-binding domain)/PF13921 (Myb-like DNA-binding domain)		244	295	177	106	61	72	83	208	140	130	146	117
miR535d-5p	TGACGACGAGAGAGAGCACGC	GTGCTCTTTCTCGTTGTCACC	chr03:25564695-25564802	21	108	101334	Y	3	Ma08_g07960	30S ribosomal protein S17	PF00366 (ibosomal protein S17)	GO:0003735,GO:0005840,GO:0006412	271	320	187	114	72	82	98	226	162	147	166	131
miR530a-5p	TGCATTTGCACCTGCACCTAA	AGGTGCAGCGGCAAATGCAAC	chr05:8886985-8887230	21	246	4304	Y	4	Ma10_g14410	60S ribosomal protein L26-2-like	PF00467 (KOW motif)/PF16906 (Ribosomal proteins L26 eukaryotic, L24P archaeal)	GO:0003735,GO:0006412,GO:0015934	85	93	52	35	34	27	57	107	75	50	94	59
miR395a-3p	TGAAGTGTTTGGGGGAACTC	TGAAGTGTTTGGGGGAACTC	chr08:37977254-37977360	20	107	752	N15	1	Ma01_g05840	sulfate transporter 2.1	PF00916 (Sulfate permease family)/PF01740 (STAS domain)	GO:0008271,GO:0008272,GO:0016020,GO:0055085	277	330	191	120	75	84	101	227	165	147	167	132
miR395a-5p	TGAAGTGTTTGGGGGAACTC	TGAAGTGTTTGGGGGAACTC	chr06:3217240-3217339	21	100	755	Y	1	Ma01_g05840	sulfate transporter 2.1	PF00916 (Sulfate permease family)/PF01740 (STAS domain)	GO:0008271,GO:0008272,GO:0016020,GO:0055085	7	0	0	1	2	6	4	4	8	3	1	3
miR395a-5p	TGAAGTGTTTGGGGGAACTC	TGAAGTGTTTGGGGGAACTC	chr06:3217482-3217560	21	184	34140	Y	1	Ma01_g05840	sulfate transporter 2.1	PF00916 (Sulfate permease family)/PF01740 (STAS domain)	GO:0008271,GO:0008272,GO:0016020,GO:0055085	32	34	16	12	10	4	9	29	8	9	7	14
miR399b-3p	TGCCAAAGGAGAATTGCCCTG	TGCCAAAGGAGAATTGCCCTG	chr09:39877967-39878076	21	110	77	N15	4	Ma08_g07240	G-type lectin S-receptor-like serine/threonine-protein kinase	PF01453 (D-mannose binding lectin)/PF07714 (Protein tyrosine and serine/threonine kinase)	GO:0004672,GO:0006468,GO:0005524	3	6	1	4	0	0	0	2	2	0	0	1
miR391-5p	TTCGCAGGAGAGATGATGCCGCT	CGGTATCATCTACTGCGGAGG	chr08:27723893-27724048	23	156	278	Y	3.5	Ma01_g00140	pentatricopeptide repeat-containing protein At3g02490, mitochondrial-like	PF01535 (PPR repeat)	GO:0005515	10902	9568	8290	7977	6172	8029	9554	11544	9475	8580	12584	12682
miR397a-5p	TTGAGTGCAGCGTTGATGAGA	TCACCAACGCTGCACCCAATA	chr02:16278612-16278894	21	283	21644	Y	4	Ma03_g12850	pentatricopeptide repeat-containing protein At3g16610-like	PF01535 (PPR repeat)/PF12854 (PPR repeat)/PF13041 (PPR repeat family)	GO:0005643,GO:0006913,GO:0017056	10968	9644	8346	8026	6207	8079	9605	11626	9516	8602	12631	12759
miR535a-5p	TGACAACGAGAGAGAGCACGC	GTGCTCCTTCTTGTTGTCAAC	chr06:30736366-30736528	21	163	305968	Y	3	Ma09_g23570	squamosa promoter-binding-like protein 12	PF03110 (SBP domain)	GO:0003677	10969	9645	8348	8026	6207	8078	9605	11626	9516	8603	12632	12759
miR535a-5p	TGACAACGAGAGAGAGCACGC	GTGCTCCTTCTCGTTGTCACA	chr08:40640859-40640962	21	104	305830	Y	3	Ma09_g23570	squamosa promoter-binding-like protein 12	PF03110 (SBP domain)	GO:0003677	10970	9644	8346	8026	6207	8079	9605	11626	9516	8602	12631	12759
miR535a-5p	TGACAACGAGAGAGAGCACGC	GTGCTCTTTCTCGTCGTCACC	chr09:40304598-40304795	21	198	325673	Y	3	Ma09_g23570	squamosa promoter-binding-like protein 12	PF03110 (SBP domain)	GO:0003677	3987	2771	2428	2646	1747	2947	3684	3612	4131	3207	5198	4972
miR535a-5p	TGACAACGAGAGAGAGCACGC	GTGCTTTCTATCGTTGTCAAT	chr10:35694300-35694402	21	103	313861	Y	3	Ma09_g23570	squamosa promoter-binding-like protein 12	PF03110 (SBP domain)	GO:0003677	10823	9574	8290	7987	6168	8000	9498	11554	9455	8558	12541	12646
miR535a-5p	TGACAACGAGAGAGAGCACGC	GTGCTCTTTCTCGTCGTCACC	chr06:5739325-5739429	21	105	325356	Y	3	Ma09_g23570	squamosa promoter-binding-like protein 12	PF03110 (SBP domain)	GO:0003677	1385	1866	833	754	385	578	490	1442	680	693	918	1023
miR535a-5p	TGACAACGAGAGAGAGCACGC	GTGCTCTTTCTCGTCGTCACC	chr08:259015-259119	21	105	326746	Y	3	Ma09_g23570	squamosa promoter-binding-like protein 12	PF03110 (SBP domain)	GO:0003677	1350	1809	802	730	378	557	484	1425	661	668	897	987
miR535a-5p	TGACAACGAGAGAGAGCACGC	GTGCTCCTTCTCGTTGTCACC	chr09:4414748-4414851	21	104	306194	Y	3	Ma09_g23570	squamosa promoter-binding-like protein 12	PF03110 (SBP domain)	GO:0003677	1410	1850	881	750	403	601	516	1422	687	710	933	1013
miR169-5p	TAGCCAAGGATGACTTGCCT		chr09:826990-827128	20	139	5	N15	3	Ma04_g11070	nuclear transcription factor Y subunit A-8-like	PF02045 (CCAAT-binding transcription factor (CBF-B/NF-YA) subunit B)	GO:0003700,GO:0006355	154	266	178	101	127	84	108	155	103	105	96	103
miR169l	TAGCCAAGGATGACTTGCCT		chr05:22185924-22186038	20	115	3	N13	3	Ma04_g11070	nuclear transcription factor Y subunit A-8-like	PF02045 (CCAAT-binding transcription factor (CBF-B/NF-YA) subunit B)	GO:0003700,GO:0006355	1383	1870	835	752	386	578	490	1445	679	692	917	1023
miR169l-5p	TAGCCAAGGATGACTTGCCTG		chr08:899135-899242	21	108	9	N15	3	Ma04_g11070	nuclear transcription factor Y subunit A-8-like	PF02045 (CCAAT-binding transcription factor (CBF-B/NF-YA) subunit B)	GO:0003700,GO:0006355	1321	1782	794	713	369	551	471	1384	650	660	873	963
miR169l-5p	TAGCCAAGGATGACTTGCCTG		chr06:1161846-1161951	21	106	10	N15	3	Ma04_g11070	nuclear transcription factor Y subunit A-8-like	PF02045 (CCAAT-binding transcription factor (CBF-B/NF-YA) subunit B)	GO:0003700,GO:0006355	202	317	234	118	149	112	122	182	116	138	117	118
miR408b-5p	TGCACTGCCTCTTCCCTGGCT	TGCACTGCCTCTTCCCTGGCT	chr08:4102073-4102178	21	106	38718	N13	3.5	Ma11_g05520	putative serine/threonine-protein kinase	PF07714 (Protein tyrosine and serine/threonine kinase)	GO:0009055	657	915	707	508	505	390	476	480	602	438	415	459
miR528-5p	TGGAAGGGGCATGCAGAGGAG	CCTGTGCCTGCCCCTCCCACC	chr08:10814996-10815086	21	91	62968	Y	2	Ma08_g34740	polyphenol oxidase chloroplastic-like	PF12142 (Polyphenol oxidase middle domain), PF00264 (Common central domain of tyrosinase)	GO:0004672,GO:0006468,GO:0005524	658	916	711	509	506	391	476	481	602	440	416	458
miR172-5p	AGAATCTTGATGATGCTGCAT	AGAATCTTGATGATGCTGCAT	chr11:24915318-24915519	21	202	34129	Y	0	Ma04_g06130	floral homeotic protein APETALA 2-like	PF00847 (AP2 domain)	GO:0003700,GO:0006355	259	238	175	138	72	109	142	224	97	141	167	177
miR172-5p	AGAATCTTGATGATGCTGCAT	AGAATCTTGATGATGCTGCAT	chr03:10763013-10763112	21	100	35631	Y	0	Ma04_g06130	floral homeotic protein APETALA 2-like	PF00847 (AP2 domain)	GO:0003700,GO:0006355	30428	30421	21079	11338	11401	11687	10995	22417	14884	12287	15505	15762
miR172a-5p	AGAATCTTGATGATGCTGCAT	AGAATCTTGATGATGCTGCAT	chr01:13474914-13475114	21	201	34558	Y	0	Ma04_g06130	floral homeotic protein APETALA 2-like	PF00847 (AP2 domain)	GO:0003700,GO:0006355	30596	33093	22500	13486	11922	12151	11849	23699	15180	12480	15901	16777
miR172a-5p	AGAATCTTGATGATGCTGCAT	AGAATCTTGATGATGCTGCAT	chr03:24275979-24276094	21	116	34195	Y	0	Ma04_g06130	floral homeotic protein APETALA 2-like	PF00847 (AP2 domain)	GO:0003700,GO:0006355	30390	30324	21058	11344	11292	11709	10795	22162	14806	12271	15302	15634
miR172a-5p	AGAATCTTGATGATGCTGCAT	AGAATCTTGATGATGCTGCAT	chr06:22769113-22769222	21	110	34195	Y	0	Ma04_g06130	floral homeotic protein APETALA 2-like	PF00847 (AP2 domain)	GO:0003700,GO:0006355	153129	122204	65213	63842	57306	64072	123245	148962	101945	81632	151784	161363
miR172a-5p	AGAATCTTGATGATGCTGCAT	AGAATCTTGATGATGCTGCAT	chr09:35731354-35731442	21	89	34105	Y	0	Ma04_g06130	floral homeotic protein APETALA 2-like	PF00847 (AP2 domain)	GO:0003700,GO:0006355	137446	110458	58017	59341	51622	57248	111249	136569	91590	71661	136599	148790
miR172a-5p	AGAATCTTGATGATGCTGCAT	AGAATCTTGATGATGCTGCAT	chr01:1264989-1265082	21	94	34135	Y	0	Ma04_g06130	floral homeotic protein APETALA 2-like	PF00847 (AP2 domain)	GO:0003700,GO:0006355	136945	108768	57032	58357	51163	56796	110536	135322	91206	71428	136213	147630
miR172a-5p	AGAATCTTGATGATGCTGCAT	AGAATCTTGATGATGCTGCAT	chr02:17211606-17211839	21	81	659210	Y	0	Ma04_g06130	floral homeotic protein APETALA 2-like	PF00847 (AP2 domain)	GO:0003700,GO:0006355	136750	107324	56311	56972	50850	56581	110082	134760	90941	71224	135797	147311
miR172a-5p	AGAATCTTGATGATGCTGCAT	AGAATCTTGATGATGCTGCAT	chr03:31545720-31545796	21	105	207087	Y	0	Ma04_g06130	floral homeotic protein APETALA 2-like	PF00847 (AP2 domain)	GO:0003700,GO:0006355	137444	110457	58016	59341	51621	57248	111248	136568	91590	71661	136596	148788
miR172a-5p	AGAATCTTGATGATGCTGCAT	AGAATCTTGATGATGCTGCAT	chr05:33766739-33766922	21	87	91463	Y	0	Ma04_g06130	floral homeotic protein APETALA 2-like	PF00847 (AP2 domain)	GO:0003700,GO:0006355	153672	125204	66902	66137	58037	64696	124251	150592	102485	81978	152466	162660
miR172a-5p	AGAATCTTGATGATGCTGCAT	AGAATCTTGATGATGCTGCAT	chr07:3410269-3410422	21	88	91466	Y	0	Ma04_g06130	floral homeotic protein APETALA 2-like	PF00847 (AP2 domain)	GO:0003700,GO:0006355	136298	106605	55936	56633	50546	56414	109719	134157	90617	70995	135449	146862
miR172a-5p	AGAATCTTGATGATGCTGCAT	AGAATCTTGATGATGCTGCAT	chr09:28956165-28956363	21	129	150355	Y	0	Ma04_g06130	floral homeotic protein APETALA 2-like	PF00847 (AP2 domain)	GO:0003700,GO:0006355	136338	106665	55945	56617	50570	56412	109767	134208	90636	71017	135453	146926
miR172c-5p	AGAATCTTGATGATGCTGCAC	AGAATCTTGATGATGCTGCAC	chr05:29333324-29333433	21	110	4606	Y	1	Ma04_g06130	floral homeotic protein APETALA 2-like	PF00847 (AP2 domain)	GO:0003700,GO:0006355	152527	121337	64780	63401	56953	63836	122739	148186	101506	81312	151297	160754
miR172e-3p	GGAATCTTGATGATGCTGCAT		chr04:33020443-33020530	21	88	154	N15	0.5	Ma04_g06130	floral homeotic protein APETALA 2-like	PF00847 (AP2 domain)	GO:0003700,GO:0006355	137399	110407	58045	59359	51618	57239	111218	136455	91523	71640	136535	148626
miR160	TGCCTGGCTCCTTGTATGCC		chr01:14625791-14626020	20	230	137	N15	1	Ma05_g14540	auxin response factor 18-like	PF02362 (B3 DNA binding domain)/PF06507 (Auxin response factor)	GO:0003677,GO:0005634,GO:0006355,GO:0009725	137447	110469	58025	59357	51621	57250	111247	136574	91590	71658	136599	148791
miR160b-5p	TGCCTGGCTCCCTGTATGCCA	GCGTGCAAGGAGCCAAGCATG	chr02:14689973-14690093	21	121	1779	Y	1	Ma05_g14540	auxin response factor 18-like	PF02362 (B3 DNA binding domain)/PF06507 (Auxin response factor)	GO:0003677,GO:0005634,GO:0006355,GO:0009725	137010	109929	57644	59056	51323	57093	110956	136093	91292	71426	136235	148318
miR160b-5p	TGCCTGGCTCCCTGTATGCCA	GCGTGCAAGGAGCCAAGCATG	chr03:28876582-28876714	21	133	2025	Y	1	Ma05_g14540	auxin response factor 18-like	PF02362 (B3 DNA binding domain)/PF06507 (Auxin response factor)	GO:0003677,GO:0005634,GO:0006355,GO:0009725	137458	110469	58050	59397	51636	57257	111288	136521	91567	71666	136577	148702
miR160b-5p	TGCCTGGCTCCCTGTATGCCA	GCGTGCAAGGAGCCAAGCATG	chr05:39812041-39812223	21	183	2014	Y	1	Ma05_g14540	auxin response factor 18-like	PF02362 (B3 DNA binding domain)/PF06507 (Auxin response factor)	GO:0003677,GO:0005634,GO:0006355,GO:0009725	136955	108782	57041	58372	51168	56803	110543	135347	91211	71434	136223	147647
miR160b-5p	TGCCTGGCTCCCTGTATGCCA		chr07:5927466-5927575	21	110	1976	N15	1	Ma05_g14540	auxin response factor 18-like	PF02362 (B3 DNA binding domain)/PF06507 (Auxin response factor)	GO:0003677,GO:0005634,GO:0006355,GO:0009725	136790	107297	56284	57064	50761	56626	109970	134644	90916	71237	135667	147297
miR160b-5p	TGCCTGGCTCCCTGTATGCCA	GCGTGCAAGGAGCCAAGCATG	chr08:4724289-4724393	21	105	2016	Y	1	Ma05_g14540	auxin response factor 18-like	PF02362 (B3 DNA binding domain)/PF06507 (Auxin response factor)	GO:0003677,GO:0005634,GO:0006355,GO:0009725	137446	110475	58026	59357	51620	57251	111248	136575	91591	71660	136601	148791
miR160b-5p	TGCCTGGCTCCCTGTACGCCA	GCGTGCAAGGAGCCAAGCACG	chr05:279700-279806	21	107	768	Y	2	Ma05_g14540	auxin response factor 18-like	PF02362 (B3 DNA binding domain)/PF06507 (Auxin response factor)	GO:0003677,GO:0005634,GO:0006355,GO:0009725	1066	1075	594	576	559	534	933	1076	754	569	1012	962
miR160e-5p	TGCCTGGCTCCCTGAATGCCA		chr01:127222-127329	21	108	39	N15	2	Ma05_g14540	auxin response factor 18-like	PF02362 (B3 DNA binding domain)/PF06507 (Auxin response factor)	GO:0003677,GO:0005634,GO:0006355,GO:0009725	66648	70526	34352	42971	25295	37582	55205	70722	50158	45540	67523	89919
miR160h-3p	CCTGGCTCCCTGTATGCCACA	CCTGGCTCCCTGTATGCCACA	chr06:15246561-15246691	21	131	19	N15	3	Ma05_g14540	auxin response factor 18-like	PF02362 (B3 DNA binding domain)/PF06507 (Auxin response factor)	GO:0003677,GO:0005634,GO:0006355,GO:0009725	1936	3078	1674	1508	822	1029	1268	1387	1222	1349	1543	1690
miR160h	TGCCTGGCTCCCTGCATGCCA		chr02:25384759-25384884	21	126	184	N15	1	Ma05_g03730	Putative Auxin response factor 18	PF02362 (B3 DNA binding domain)/PF06507 (Auxin response factor)	GO:0003677,GO:0005634,GO:0006355,GO:0009725	1936	3078	1674	1508	822	1029	1268	1387	1222	1349	1543	1690
miR164b-5p	TGGAGAAGCAGGGCACGTGCA	CACGTGCTCTTCTTCTCCAAC	chr02:2062397-2062491	21	95	10531	Y	3.5	Ma11_g24070	probable alpha-glucosidase	PF01055 (Glycosyl hydrolases family 31), PF13802 (Galactose mutarotase-like)	GO:0004553,GO:0005975	1936	3078	1674	1508	822	1029	1268	1387	1222	1349	1543	1690
miR164b-5p	TGGAGAAGCAGGGCACGTGCA	TCATGTGCTCATCTTCTCCACC	chr03:7221815-7222013	21	199	11047	N11	3.5	Ma11_g24070	probable alpha-glucosidase	PF01055 (Glycosyl hydrolases family 31), PF13802 (Galactose mutarotase-like)	GO:0004553,GO:0005975	67326	72582	34901	43667	25891	37920	55919	71520	50756	45980	68226	90676
miR164b-5p	TGGAGAAGCAGGGCACGTGCA	CATGTGCTCGTCTTCTCCACC	chr06:34594370-34594472	21	103	11176	Y	3.5	Ma11_g24070	probable alpha-glucosidase	PF01055 (Glycosyl hydrolases family 31), PF13802 (Galactose mutarotase-like)	GO:0004553,GO:0005975	66869	70791	34520	43172	25479	37722	55450	70997	50382	45734	67843	90248
miR164b-5p	TGGAGAAGCAGGGCACGTGCA	CATGTGCCCATCTTCTCCACC	chr09:2887416-2887526	21	111	10748	Y	3.5	Ma11_g24070	probable alpha-glucosidase	PF01055 (Glycosyl hydrolases family 31), PF13802 (Galactose mutarotase-like)	GO:0004553,GO:0005975	67314	72572	34892	43656	25877	37903	55905	71503	50754	45983	68213	90651
miR164b-5p	TGGAGAAGCAGGGCACGTGCA	CATGTGCTCATCTTCTCCACC	chr06:920148-920244	21	97	11050	Y	3.5	Ma11_g24070	probable alpha-glucosidase	PF01055 (Glycosyl hydrolases family 31), PF13802 (Galactose mutarotase-like)	GO:0004553,GO:0005975	66954	71125	34661	43371	25618	37788	55567	71120	50445	45766	67936	90364
miR164c-5p	TGGAGAAGCAGGGCACGTGT		chr09:9352244-9352333	20	90	1939	N15	3	Ma11_g24070	probable alpha-glucosidase	PF01055 (Glycosyl hydrolases family 31), PF13802 (Galactose mutarotase-like)	GO:0004553,GO:0005975	36	37	22	26	14	18	21	27	18	24	40	52
miR167a-5p	TGAAGCTGCCAGCATGATCTGA	AGATCATGTGGCCGCTTCATC	chr01:5517875-5517966	22	92	659783	Y	0	Ma11_g01530	auxin response factor 12-like	PF06507 (Auxin response factor), PF02309 (AUX/IAA family), PF02362 (B3 DNA binding domain)	GO:0003677,GO:0005634,GO:0006355,GO:0009725	1977	3133	1698	1538	843	1063	1307	1432	1256	1371	1600	1753
miR167a-5p	TGAAGCTGCCAGCATGATCTGA	AGATCATGTTGCAGCTTCATC	chr02:22555760-22555920	22	161	656441	Y	0	Ma11_g01530	auxin response factor 12-like	PF06507 (Auxin response factor), PF02309 (AUX/IAA family), PF02362 (B3 DNA binding domain)	GO:0003677,GO:0005634,GO:0006355,GO:0009725	66881	70806	34535	43183	25495	37740	55465	71017	50388	45734	67863	90273
miR167a-5p	TGAAGCTGCCAGCATGATCT		chr02:22559226-22559343	21	118	18506	N15	0	Ma11_g01530	auxin response factor 12-like	PF06507 (Auxin response factor), PF02309 (AUX/IAA family), PF02362 (B3 DNA binding domain)	GO:0003677,GO:0005634,GO:0006355,GO:0009725	66908	70892	34559	43224	25511	37750	55503	71066	50408	45747	67896	90319
miR167a-5p	TGAAGCTGCCAGCATGATCTGA	AGATCATCTGGCAGTTTCATC	chr03:34119077-34119186	22	110	665223	Y	0	Ma11_g01530	auxin response factor 12-like	PF06507 (Auxin response factor), PF02309 (AUX/IAA family), PF02362 (B3 DNA binding domain)	GO:0003677,GO:0005634,GO:0006355,GO:0009725	66868	70794	34520	43173	25479	37722	55450	70997	50382	45733	67844	90248
miR167a-5p	TGAAGCTGCCAGCATGATCTA		chr04:33981570-33981688	21	119	18506	N15	0	Ma11_g01530	auxin response factor 12-like	PF06507 (Auxin response factor), PF02309 (AUX/IAA family), PF02362 (B3 DNA binding domain)	GO:0003677,GO:0005634,GO:0006355,GO:0009725	5458	5598	1882	3323	2072	2782	7903	8404	6004	4296	7404	10817
miR167a-5p	TGAAGCTGCCAGCATGATCTGA		chr04:7565292-7565393	22	102	659380	N15	0	Ma11_g01530	auxin response factor 12-like	PF06507 (Auxin response factor), PF02309 (AUX/IAA family), PF02362 (B3 DNA binding domain)	GO:0003677,GO:0005634,GO:0006355,GO:0009725	5814	6657	2693	3136	2166	3247	6157	7913	4978	3557	6052	8543
miR167a-5p	TGAAGCTGCCAGCATGATCT		chr05:2034500-2034607	20	108	18971	N15	0	Ma11_g01530	auxin response factor 12-like	PF06507 (Auxin response factor), PF02309 (AUX/IAA family), PF02362 (B3 DNA binding domain)	GO:0003677,GO:0005634,GO:0006355,GO:0009725	6215	7234	2919	3334	2300	3462	6574	8632	5316	3798	6490	9247
miR167a-5p	TGAAGCTGCCAGCATGATCT		chr06:27089086-27089218	20	133	18506	N15	0	Ma11_g01530	auxin response factor 12-like	PF06507 (Auxin response factor), PF02309 (AUX/IAA family), PF02362 (B3 DNA binding domain)	GO:0003677,GO:0005634,GO:0006355,GO:0009725	7023	8124	3447	3883	2656	3858	7143	11889	6124	4412	7579	11153
miR167a-5p	TCAAGCTGCCAGCATGATCTGA		chr07:1097509-1097617	22	109	335	N15	2	Ma11_g01530	auxin response factor 12-like	PF06507 (Auxin response factor), PF02309 (AUX/IAA family), PF02362 (B3 DNA binding domain)	GO:0003677,GO:0005634,GO:0006355,GO:0009725	7875	8691	3944	4212	3079	4297	7770	13029	6536	4863	8266	12024
miR167a-5p	TGAAGCTGCCAGCATGATCTGA	AGATCATGTTGCAGTTTCATC	chr09:7003515-7003627	22	113	659207	N15	0	Ma11_g01530	auxin response factor 12-like	PF06507 (Auxin response factor), PF02309 (AUX/IAA family), PF02362 (B3 DNA binding domain)	GO:0003677,GO:0005634,GO:0006355,GO:0009725	7743	8572	3820	4119	2987	4191	7628	12834	6453	4769	8116	11860
miR167a-5p	TGAAGCTGCCAGCATGATCTGA	AGATCATCTGGCAGTTTCATC	chr03:17273195-17273311	22	117	665364	Y	0	Ma11_g01530	auxin response factor 12-like	PF06507 (Auxin response factor), PF02309 (AUX/IAA family), PF02362 (B3 DNA binding domain)	GO:0003677,GO:0005634,GO:0006355,GO:0009725	7819	8638	3896	4188	3055	4267	7722	12888	6483	4835	8219	11932
miR167a-5p	TGAAGCTGCCAGCATGATCTGA	AGGTCATCTGGCAGTTTCATC	chr03:30258088-30258197	22	110	660715	Y	0	Ma11_g01530	auxin response factor 12-like	PF06507 (Auxin response factor), PF02309 (AUX/IAA family), PF02362 (B3 DNA binding domain)	GO:0003677,GO:0005634,GO:0006355,GO:0009725	1171	1427	727	752	483	590	987	3793	1110	883	1484	2493
miR167a-5p	TGAAGCTGCCAGCATGATCTGA	AGATCATGTTGCAGCTCCATC	chr04:33984969-33985049	22	79	775	Y	0	Ma11_g01530	auxin response factor 12-like	PF06507 (Auxin response factor), PF02309 (AUX/IAA family), PF02362 (B3 DNA binding domain)	GO:0003677,GO:0005634,GO:0006355,GO:0009725	6794	7354	3195	3488	2594	3664	6843	9432	5484	4060	6865	9626
miR167b-5p	TAAAGCTGCCAGCATGATCTGA	AGATCATCTGGCAGTTTCATC	chr04:26473679-26473821	22	143	65943	Y	2	Ma11_g01530	auxin response factor 12-like	PF06507 (Auxin response factor), PF02309 (AUX/IAA family), PF02362 (B3 DNA binding domain)	GO:0003677,GO:0005634,GO:0006355,GO:0009725	7683	8517	3778	4100	2965	4166	7587	12699	6401	4742	8062	11778
miR156a	TGACAGAAGAGAGAGAGCAC		chr07:31787075-31787250	20	176	39	N15	0	Ma08_g24570	squamosa promoter-binding-like protein 12	PF03110 (SBP domain)	GO:0003677	0	1	2	0	2	0	0	0	0	0	0	0
miR156e-5p	TTGACAGAAGAGAGCGAGCAC		chr06:4163266-4163419	21	154	5530	N15	1	Ma08_g24570	squamosa promoter-binding-like protein 12	PF03110 (SBP domain)	GO:0003677	12	3	1	14	7	1	3	3	5	11	6	4
miR156e-5p	TTGACAGAAGAGAGCGAGCAC	GCTCACTTCTCTTCCTGTCAACC	chr09:26030484-26030689	21	125	6574	Y	1	Ma08_g24570	squamosa promoter-binding-like protein 12	PF03110 (SBP domain)	GO:0003677	5	20	11	11	8	6	6	4	9	8	5	2
miR157b-5p	TTGACAGAAGATAGAGAGCAC	GCTCTCTATGCTTCTGTCATCA	chr01:11906687-11906832	21	146	9008	Y	2	Ma08_g24570	squamosa promoter-binding-like protein 12	PF03110 (SBP domain)	GO:0003677	0	0	1	0	2	0	0	0	0	0	0	0
miR157b-5p	TTGACAGAAGATAGAGAGCAC	GCTCTCTGTTCTTCTGGCATCA	chr03:32974932-32975029	21	98	7843	Y	2	Ma08_g24570	squamosa promoter-binding-like protein 12	PF03110 (SBP domain)	GO:0003677	0	3	1	1	2	1	1	0	0	0	0	0
miR157b-5p	TTGACAGAAGATAGAGAGCAC	GCTCTCTATGCTTCTGTCATCA	chr09:34202112-34202236	21	125	9007	Y	2	Ma08_g24570	squamosa promoter-binding-like protein 12	PF03110 (SBP domain)	GO:0003677	0	3	1	1	2	1	2	0	0	0	0	0
miR529b-5p	AGAAGAGAGAGAGTACAGCTT	GCTGTACCCTCTCTCTTCTTC	chr06:18041891-18041994	21	104	87	Y	1	Ma04_g01370	squamosa promoter-binding-like protein 14	PF03110 (SBP domain)	GO:0003677	78	129	99	73	60	31	38	50	37	56	38	21
miR529b-5p	AGAAGAGAGAGAGTACAGCTT	GCTGTACCCTCTCTCTTCTTC	chr08:17886965-17887069	21	105	87	Y	1	Ma04_g01370	squamosa promoter-binding-like protein 14	PF03110 (SBP domain)	GO:0003677	207	315	170	147	128	133	157	264	100	106	133	194
miR156b-5p	TGACAGAAGAGAGTGAGCAC	GCTCACTGCTCTCTCTGTCATC	chr04:6310506-6310591	20	86	46664	Y	0	Ma09_g28300	squamosa promoter-binding-like protein 14	PF03110 (SBP domain)	GO:0003677	207	313	173	150	129	133	157	263	100	108	132	193
miR156b-5p	TGACAGAAGAGAGTGAGCAC	GCTCATTTCTCTTTCTGTCAGC	chr05:38171143-38171227	20	85	53222	Y	0	Ma09_g28300	squamosa promoter-binding-like protein 14	PF03110 (SBP domain)	GO:0003677	78	129	99	73	60	31	38	50	37	56	38	21
miR156b-5p	TGACAGAAGAGAGTGAGCAC		chr07:13075607-13075689	20	83	53305	N15	0	Ma09_g28300	squamosa promoter-binding-like protein 14	PF03110 (SBP domain)	GO:0003677	211	315	177	151	136	133	156	259	99	105	131	196
miR156b-5p	TGACAGAAGAGAGTGAGCAC	GCTCATTTCTCTTTCTGTCAGC	chr10:32671029-32671113	20	85	53222	Y	0	Ma09_g28300	squamosa promoter-binding-like protein 14	PF03110 (SBP domain)	GO:0003677	11	14	5	16	7	23	10	20	5	2	13	42
miR156b-5p	TGACAGGAGAGAGTGAGCAC		chr04:28347364-28347472	20	109	4182	N15	1	Ma09_g28300	squamosa promoter-binding-like protein 14	PF03110 (SBP domain)	GO:0003677	211	314	177	151	136	133	156	259	99	105	131	196
miR156b-5p	TGACAGGAGAGAGTGAGCAC	GCTCACTTCTCTTCCTGTCAGC	chr09:34802071-34802195	20	112	56741	Y	1	Ma09_g28300	squamosa promoter-binding-like protein 14	PF03110 (SBP domain)	GO:0003677	1304	1795	686	665	583	739	944	1532	597	553	854	1463
miR156e-5p	TTGACAGAAGAGAGTGAGCAC	GCTCACTGCTCTTCCTGTCAGCC	chr01:539633-539823	21	191	150403	Y	0.5	Ma09_g28300	squamosa promoter-binding-like protein 14	PF03110 (SBP domain)	GO:0003677	1274	1706	663	581	546	699	890	1487	574	527	795	1395
miR156e-5p	TTGACAGAAGAGAGTGAGCAC	CGTGCTCACTTCTCTTCCTGTCA	chr01:6594027-6594130	21	104	148312	N13	0.5	Ma09_g28300	squamosa promoter-binding-like protein 14	PF03110 (SBP domain)	GO:0003677	1270	1703	665	582	545	699	891	1487	574	527	796	1394
miR156e-5p	TTGACAGAAGAGAGTGAGCAC	TGCTCGCTCCTCTATCTGTCAGC	chr02:24384423-24384545	21	123	140396	Y	0.5	Ma09_g28300	squamosa promoter-binding-like protein 14	PF03110 (SBP domain)	GO:0003677	3	8	4	3	4	1	5	2	2	2	3	1
miR156e-5p	TTGACAGAAGAGAGTGAGCAC	GCTCACGTCTCTTCCTGTCAACC	chr02:25055317-25055429	21	113	140258	Y	0.5	Ma09_g28300	squamosa promoter-binding-like protein 14	PF03110 (SBP domain)	GO:0003677	3	3	0	0	2	3	2	6	2	0	0	4
miR156e-5p	TTGACAGAAGAGAGTGAGCACG	TGCTTACTTCTCTTCCTGTCAGTC	chr03:688774-688881	22	108	137989	N15	0.5	Ma09_g28300	squamosa promoter-binding-like protein 14	PF03110 (SBP domain)	GO:0003677	10191	9916	8064	5459	5669	5173	5983	8162	7267	9614	8455	6552
miR156e-5p	TTGACAGAAGAGAGTGAGCAC		chr04:28322446-28322555	21	110	140386	N15	0.5	Ma09_g28300	squamosa promoter-binding-like protein 14	PF03110 (SBP domain)	GO:0003677	12665	11805	9420	6689	6692	6641	7613	10162	8867	11093	10763	8741
miR156e-5p	TTGACAGAAGAGAGTGAGCAC	GCTCACTCCTCATCCTGTCAGCC	chr04:9661485-9661775	21	291	146514	Y	0.5	Ma09_g28300	squamosa promoter-binding-like protein 14	PF03110 (SBP domain)	GO:0003677	10291	9955	8094	5492	5729	5223	6104	8266	7364	9681	8595	6669
miR156e-5p	TTGACAGAAGAGAGTGAGCAC	GCTCACTTCTCTTCCTGTCAGCC	chr07:3883172-3883276	21	105	148154	Y	0.5	Ma09_g28300	squamosa promoter-binding-like protein 14	PF03110 (SBP domain)	GO:0003677	10290	9954	8100	5490	5727	5223	6102	8270	7362	9680	8594	6674
miR156e-5p	TTGACAGAAGAGAGTGAGCAC		chr08:2102934-2103048	21	115	137974	N15	0.5	Ma09_g28300	squamosa promoter-binding-like protein 14	PF03110 (SBP domain)	GO:0003677	36	38	32	15	20	17	24	31	33	36	27	22
miR156e-5p	TTGACAGAAGAGAGTGAGCAC	GCTCACCTCTCTCTCTGTCATCC	chr09:8711968-8712151	21	184	146987	Y	0.5	Ma09_g28300	squamosa promoter-binding-like protein 14	PF03110 (SBP domain)	GO:0003677	2	2	0	0	0	2	0	1	1	1	0	1
miR156e-5p	TTGACAGAAGAGAGTGAGCAC	GCTCACTTCTCTATCTGTCAACC	chr10:1508735-1508846	21	112	140390	N15	0.5	Ma09_g28300	squamosa promoter-binding-like protein 14	PF03110 (SBP domain)	GO:0003677	4171	3661	2637	2123	1937	2287	2651	3254	2721	3031	3694	3295
miR156e-5p	TTGACAGAAGAGAGTGAGCAC	GCTCACTCCTCTCTCTGTCATCC	chr10:6504494-6504603	21	110	146530	Y	0.5	Ma09_g28300	squamosa promoter-binding-like protein 14	PF03110 (SBP domain)	GO:0003677	3530	6846	5424	2450	2647	1663	2874	1351	1893	1657	2227	1567
miR156e-5p	TTGACAGAAGAGAGTGAGCAC	GCTCACGTCTCTTCCTGTCAACC	chr02:17873905-17874008	21	104	146501	Y	0.5	Ma09_g28300	squamosa promoter-binding-like protein 14	PF03110 (SBP domain)	GO:0003677	3669	7122	5578	2594	2742	1745	2983	1455	1979	1731	2346	1687
miR156e-5p	TTGACAGAAGAGAGTGAGCAC	GCTCACTTCTCTCTCTGTCAACT	chr02:24387606-24387777	21	172	139318	Y	0.5	Ma09_g28300	squamosa promoter-binding-like protein 14	PF03110 (SBP domain)	GO:0003677	3571	6874	5485	2477	2685	1691	2907	1395	1924	1682	2262	1605
miR156e-5p	TTGACAGAAGAGAGTGAGCAC	GCTCACTCCTCATCCTGTCAGCC	chr04:1697052-1697155	21	104	146580	Y	0.5	Ma09_g28300	squamosa promoter-binding-like protein 14	PF03110 (SBP domain)	GO:0003677	3534	6849	5428	2454	2651	1666	2875	1354	1900	1658	2224	1580
miR156e-5p	TTGACAGAAGAGAGTGAGCAC	GCTCACTACTCTCTCTGTCATCT	chr05:3211944-3212072	21	89	3898	Y	0.5	Ma09_g28300	squamosa promoter-binding-like protein 14	PF03110 (SBP domain)	GO:0003677	3523	6857	5433	2457	2675	1675	2878	1354	1889	1666	2226	1562
miR171-5p	TGATTGAGCCGTGCCAATATC	TGATTGAGCCGTGCCAATATC	chr03:33962047-33962141	21	95	2069	Y	1	Ma07_g06770	scarecrow-like protein 6	PF03514 (GRAS domain family)		3523	6857	5433	2457	2675	1675	2878	1354	1889	1666	2226	1562
miR171-5p	TGATTGAGCCGTGCCAATATC	TGATTGAGCCGTGCCAATATC	chr04:7592204-7592289	21	86	2068	Y	1	Ma07_g06770	scarecrow-like protein 6	PF03514 (GRAS domain family)		3532	6844	5416	2450	2643	1665	2868	1350	1893	1656	2222	1569
miR171-5p	TGATTGAGCCGTGCCAATATC	TGATTGAGCCGTGCCAATATC	chr05:33030774-33030880	21	107	2058	Y	1	Ma07_g06770	scarecrow-like protein 6	PF03514 (GRAS domain family)		3530	6850	5426	2450	2647	1663	2873	1350	1895	1658	2224	1569
miR171-5p	TGATTGAGCCGTGCCAATATC	TGATTGAGCCGTGCCAATATC	chr11:830904-831011	21	108	2054	Y	1	Ma05_g23270	scarecrow-like protein 6	PF03514 (GRAS domain family)		3530	6849	5421	2447	2643	1664	2873	1345	1887	1657	2221	1568
miR171-5p	CGATTGAGCCGTGCCAATATC	CGATTGAGCCGTGCCAATATC	chr08:3295783-3295874	21	92	168	Y	2	Ma07_g06770	scarecrow-like protein 6	PF03514 (GRAS domain family)		3541	6856	5432	2451	2659	1670	2889	1353	1911	1668	2245	1591
miR171a-5p	TGATTGAGCCGCGCCAATATC	TGATTGAGCCGCGCCAATATC	chr05:8176694-8176803	21	110	11133	Y	0	Ma07_g06770	scarecrow-like protein 6	PF03514 (GRAS domain family)		3535	6853	5417	2449	2648	1663	2870	1351	1890	1661	2232	1571
miR171a-5p	TGATTGAGCCGCGCCAATATC	TGATTGAGCCGCGCCAATATC	chr04:24458993-24459095	21	154	34266	Y	0	Ma07_g06770	scarecrow-like protein 6	PF03514 (GRAS domain family)		3564	6925	5449	2498	2656	1684	2899	1399	1915	1690	2240	1604
miR171a-5p	TGATTGAGCCGCGCCAATATC	TGATTGAGCCGCGCCAATATC	chr04:32343733-32343828	21	206	6461	Y	0	Ma07_g06770	scarecrow-like protein 6	PF03514 (GRAS domain family)		448	926	713	343	384	241	365	206	232	218	307	223
miR171c-3p	AGATTGAGCCGCGCCAATATC	AGATTGAGCCGCGCCAATATC	chr01:8306745-8306826	21	82	25	N15	1	Ma07_g06770	scarecrow-like protein 6	PF03514 (GRAS domain family)		12	36	26	11	17	4	13	7	4	8	9	7
miR171e-5p	TTGAGCCGCGTCAATATCTCT	TTGAGCCGCGTCAATATCTCT	chr02:23357801-23358024	21	224	90505	Y	2.5	Ma07_g06770	scarecrow-like protein 6	PF03514 (GRAS domain family)		1000	536	349	284	191	488	785	925	999	659	1212	1528
miR171e-5p	TTGAGCCGCGTCAATATCTCT	TTGAGCCGCGTCAATATCTCT	chr09:7589441-7589540	21	100	111151	Y	2.5	Ma06_g38750	scarecrow-like protein 6	PF03514 (GRAS domain family)		7	7	3	1	1	1	1	2	0	2	0	0
miR171e-5p	TTGAGCCGCGTCAATATCTCT	TTGAGCCGCGTCAATATCTCT	chr04:33571917-33572003	21	85	734	Y	2.5	Ma07_g06770	scarecrow-like protein 6	PF03514 (GRAS domain family)		55	76	36	27	44	37	70	60	48	62	56	67
miR171e-5p	TTGAGCCGCGTCAATATCTCT	TTGAGCCGCGTCAATATCTCT	chr04:36898947-36899034	21	77	34108	Y	2.5	Ma07_g06770	scarecrow-like protein 6	PF03514 (GRAS domain family)		4	2	2	3	1	5	6	4	6	5	3	4
miR171f-5p	TTGAGCCGCGCCAATATCACT	TTGAGCCGCGCCAATATCACT	chr01:285088-285169	21	82	10	Y	2	Ma07_g06770	scarecrow-like protein 6	PF03514 (GRAS domain family)		14	30	18	16	10	10	16	19	10	12	19	14
miR171f-5p	TTGAGCCGCGCCAATATCTCT	TTGAGCCGCGCCAATATCTCT	chr04:28138309-28138411	21	103	331	Y	1.5	Ma07_g06770	scarecrow-like protein 6	PF03514 (GRAS domain family)		568	516	451	218	228	195	227	339	310	335	283	228
miR319c-5p	TTGGACTGAAGGGAGCTCCT		chr07:6212243-6212342	20	100	638	N15	2.5	Ma03_g32580	transcription factor TCP4-like	PF03634 (TCP family transcription factor)	GO:0003700	16	28	16	15	7	3	11	11	7	14	18	7
miR169-5p	TTTGGCTCTCTTCTTCTCATG	TTTGGCTCTCTTCTTCTCATG	chr01:14078948-14079076	22	129	70	Y	3.5	Ma05_g05130	RNA-binding protein 38-like	PF00076 (RNA recognition motif. (a.k.a. RRM, RBD, or RNP domain)	GO:0005643,GO:0006913,GO:0017056	10	31	7	14	9	4	7	9	4	12	12	9
miR168b-5p	CCCGCCTTGCACCAACTGAAT	CCCGCCTTGCACCAACTGAAT	chr07:16150312-16150403	21	92	15900	Y	4	Ma06_g27460	U-box domain-containing protein 26-like	PF04564 (U-box domain)	GO:0003676	18	31	12	21	9	6	10	15	12	15	16	9
miR396a-5p	TTCCACAGCTTTCTTGAACG	TTCAATAAAGCTGTGGGAAA	chr01:407106-407196	20	91	1595	Y	1	Ma01_g15340	growth-regulating factor 1-like	PF08880 (QLQ), PF08879 (WRC)	GO:0005524,GO:0005634,GO:0006355	39	34	23	17	10	12	29	37	13	17	22	25
miR396a-5p	TTCCACGGCTTTCTTGAACTG	GTTCAAGAAAGATGTGGGAAA	chr01:7960407-7960531	21	125	11609	Y	2	Ma01_g15340	growth-regulating factor 1-like	PF08880 (QLQ), PF08879 (WRC)	GO:0005524,GO:0005634,GO:0006355	2057	1647	378	855	593	727	1966	1666	915	963	1194	1584
miR396a-5p	TTCCACAGCTTTCTTGAACTG	GTTCAATAAAGCTGTGGGAAA	chr03:9906850-9907135	21	286	132222	Y	1	Ma01_g15340	growth-regulating factor 1-like	PF08880 (QLQ), PF08879 (WRC)	GO:0005524,GO:0005634,GO:0006355	64	114	44	29	69	46	106	61	47	36	57	61
miR396a-5p	TTCCACAGCTTTCTTGAACTG	GTTCAACAAAGCTGTGGGAAA	chr04:28244798-28244895	21	98	131975	Y	1	Ma01_g15340	growth-regulating factor 1-like	PF08880 (QLQ), PF08879 (WRC)	GO:0005524,GO:0005634,GO:0006355	1136	1578	921	555	1305	666	1972	1065	710	718	1036	1320
miR396a-5p	TTCCACAGCTTTCTTGAACTG	GTTCAATAAAGCTGTGGGAAA	chr06:36208056-36208143	21	88	132131	Y	1	Ma01_g15340	growth-regulating factor 1-like	PF08880 (QLQ), PF08879 (WRC)	GO:0005524,GO:0005634,GO:0006355	61	77	42	24	57	45	97	55	38	33	54	54
miR396a-5p	TTCCACAGCTTTCTTGAACG	TTCAATAAAGCTGTGGGAAA	chr07:23720220-23720490	20	271	1603	Y	1	Ma01_g15340	growth-regulating factor 1-like	PF08880 (QLQ), PF08879 (WRC)	GO:0005524,GO:0005634,GO:0006355	1136	1579	922	553	1305	667	1971	1059	707	718	1036	1320
miR396a-5p	TTCCACAGCTTTCTTGAACTG	GTTCAGGAAATCTGTGGGAAT	chr09:38531243-38531335	21	93	142030	Y	1	Ma01_g15340	growth-regulating factor 1-like	PF08880 (QLQ), PF08879 (WRC)	GO:0005524,GO:0005634,GO:0006355	1195	1690	986	593	1390	699	2090	1107	766	762	1109	1377
miR396a-5p	TTCCACAGCTTTCTTGAACTG	GTTCAATAAAGCTGTGGGAGA	chr01:16470117-16470216	21	100	132312	Y	1	Ma01_g15340	growth-regulating factor 1-like	PF08880 (QLQ), PF08879 (WRC)	GO:0005524,GO:0005634,GO:0006355	1153	1620	930	564	1320	671	1983	1064	716	729	1040	1343
miR396a-5p	TTCCACAGCTTTCTTGAACTG	TTCAGGAAAGCTGTGGGAAT	chr04:28239420-28239506	21	87	58154	Y	1	Ma01_g15340	growth-regulating factor 1-like	PF08880 (QLQ), PF08879 (WRC)	GO:0005524,GO:0005634,GO:0006355	53	29	67	78	39	66	39	67	26	60	124	104
miR396a-5p	TTCCACAGCTTTCTTGAACTG	GTTCAATAAAGCTGTGGGAAG	chr06:3459867-3459963	21	97	131830	Y	1	Ma01_g15340	growth-regulating factor 1-like	PF08880 (QLQ), PF08879 (WRC)	GO:0005524,GO:0005634,GO:0006355	56	28	67	77	41	69	40	69	24	63	130	111
miR396a-5p	TTCCACAGCTTTCTTGAACTG	GTTCAGGAAAGCTGTGGGAAT	chr06:36202082-36202196	21	115	134160	Y	1	Ma01_g15340	growth-regulating factor 1-like	PF08880 (QLQ), PF08879 (WRC)	GO:0005524,GO:0005634,GO:0006355	53	29	67	78	40	66	39	67	27	60	124	105
miR396b-5p	TTCCACAGCTTTCTTGAACT	CTCAAGAAAGCTGTGGGAAA	chr10:18905329-18905407	20	79	55163	Y	0	Ma01_g15340	growth-regulating factor 1-like	PF08880 (QLQ), PF08879 (WRC)	GO:0005524,GO:0005634,GO:0006355	22876	20926	14720	9116	9760	10230	8893	7865	6902	8290	6786	5858
miR396b-5p	TTCCACAGCTTTCTTGAACT	GTCAAGAAAGCTGTGGGAAGG	chr06:36205871-36205982	20	199	34173	Y	0	Ma01_g15340	growth-regulating factor 1-like	PF08880 (QLQ), PF08879 (WRC)	GO:0005524,GO:0005634,GO:0006355	189	140	107	111	125	128	174	73	99	288	91	78
miR396b-5p	TTCCACAGCTTTCTTGAACT	GTCAAGAAAGCTGTGGGAAG	chr09:5874092-5874202	21	111	56739	Y	0	Ma01_g15340	growth-regulating factor 1-like	PF08880 (QLQ), PF08879 (WRC)	GO:0005524,GO:0005634,GO:0006355	40859	27844	17685	12448	14396	16031	22569	23859	15653	15859	21757	22531
miR164b-5p	TGGAGAAGCAGGTCACGTGCA	CACGTGATCCTCTTCTCCAAC	chr11:25862710-25862802	21	93	1925	Y	3	Ma02_g21420	inositol-pentakisphosphate 2-kinase-like	PF06090 (Inositol-pentakisphosphate 2-kinase)	GO:0005524,GO:0035299	34084	23427	14615	9626	12113	12940	18771	18878	11708	12489	16600	17883
miR164b-5p	TGGAGAAGCAGGTCACGTGCA	CACGTGCTCCTCTTCTCCAAC	chr11:4912164-4912261	21	98	1580	Y	3	Ma02_g21420	inositol-pentakisphosphate 2-kinase-like	PF06090 (Inositol-pentakisphosphate 2-kinase)	GO:0005524,GO:0035299	1778	1701	972	799	659	728	624	1085	811	829	763	860
miR171-5p	AGATGTTGGCCCGGTTCAATT	TTGAGCCGTGCCAATATCACG	chr05:39740610-39740718	21	109	710	Y	3.5	Ma11_g08370	proline transporter 2-like	PF01490 (Transmembrane amino acid transporter protein)		40842	27829	17663	12444	14385	16025	22542	23842	15643	15851	21748	22516
miR171-5p	AGATGTTGGCCCGGTTCAATT	TTGAGCCGTGCCAATATCACG	chr05:39740622-39740727	21	106	710	Y	3.5	Ma11_g08370	proline transporter 2-like	PF01490 (Transmembrane amino acid transporter protein)		23061	21255	14949	9301	9871	10437	9008	8009	7038	8416	6877	5938
miR164c-5p	TGGAGAAGCAGGGTACGTGCA	CATGTGCCCATCTTCTCCATC	chr05:10389500-10389614	21	115	6552	Y	3.5	Ma08_g25810	probable indole-3-acetic acid-amido synthetase GH3.5	PF03321 (GH3 auxin-responsive promoter)		22886	20967	14716	9113	9762	10237	8899	7879	6904	8289	6796	5864
miR164c-5p	TGGAGAAGCAGGGTACGTGCA	CATGTGCCCATCTTCTCCATC	chr10:4747372-4747479	21	108	6564	Y	3.5	Ma08_g25810	probable indole-3-acetic acid-amido synthetase GH3.5	PF03321 (GH3 auxin-responsive promoter)		22853	20889	14686	9080	9740	10219	8881	7849	6883	8277	6774	5844
miR396a-5p	TCCACAGGCTTTCTTGAACTG		chr03:14715639-14715821	21	183	251491	N15	1	Ma01_g15340	growth-regulating factor 1	PF08879 (WRC)/PF08880 (QLQ)	GO:0005524,GO:0005634,GO:0006355	22833	20946	14635	9093	9732	10187	8875	7854	6853	8229	6750	5843
miR396a-5p	TCCACAGGCTTTCTTGAACTG	GTTCAAGAAAGTCCCTGGAGA	chr01:1573387-1573501	21	115	251330	Y	1	Ma01_g15340	growth-regulating factor 1	PF08879 (WRC)/PF08880 (QLQ)	GO:0005524,GO:0005634,GO:0006355	23771	22805	15679	9906	10559	10878	9801	8514	7561	8932	7344	6280
miR396a-5p	TCCACAGGCTTTCTTGAACTG	GTTCAAGAAAGCCCGTGGAAA	chr01:7957883-7958058	21	176	203134	Y	1	Ma01_g15340	growth-regulating factor 1	PF08879 (WRC)/PF08880 (QLQ)	GO:0005524,GO:0005634,GO:0006355	187	139	106	110	125	127	174	73	98	287	91	78
miR393a-5p	TCCAAAGGGATCGCATTGATC	TCATGCGATCTTTTTGGATA	chr03:24194512-24194596	21	234	34523	Y	1	Ma05_g29320	transport inhibitor response 1-like protein	PF13516 (Leucine Rich repeat)	GO:0005515	22861	20917	14705	9107	9755	10223	8891	7860	6898	8284	6780	5850
miR398a-5p	TGTGTTCTCAGGTCGCCCCTG	TGTGTTCTCAGGTCGCCCCTG	chr11:21353880-21353998	21	119	25392	Y	3.5	Ma07_g23780	F-box/LRR-repeat protein 3-like, transcript variant X1	PF13516 (Leucine Rich repeat)	GO:0005515	7867	6953	6166	4894	5066	4538	3923	3244	4410	4497	3742	2854
miR827-5p	TTAGATGACCATCAGCAAACA	TTAGATGACCATCAGCAAACA	chr10:28130905-28131200	22	296	30591	Y	4	Ma04_g03420	zinc finger protein ZAT4	PF13912 (C2H2-type zinc finger)		7760	6662	6012	4748	4979	4427	3862	3129	4281	4415	3681	2785
miR1432-5p	TCCAGGAGAGATGACACCAAC	CGGTGTCATCCCTACTGGACG	chr04:29804256-29804373	21	118	6926	Y	4	Ma05_g06390	uncharacterized LOC103984114	PF04859 (Plant protein of unknown function (DUF641))		7758	6662	6012	4748	4979	4427	3862	3129	4281	4415	3681	2785
miR168b-5p	TCGCTTGGTGCAGGTCGGGAA	CCCCACTTGCATCAAGTGAAT	chr01:10328455-10328716	21	262	60913	Y	0.5	Ma00_g00420	protein argonaute 1B	PF02170 (PAZ domain), PF02171 (Piwi domain), PF08699 (Argonaute linker 1 domain)	GO:0005515, GO:0003676,	7580	6514	5804	4613	4846	4315	3756	3034	4152	4298	3572	2679
miR168b-5p	TCGCTTGGTGCAGGTCGGGAA	CCCGCCTTGCACCAACTGAAT	chr01:13933987-13934079	21	93	83942	Y	0.5	Ma00_g00420	protein argonaute 1B	PF02170 (PAZ domain), PF02171 (Piwi domain), PF08699 (Argonaute linker 1 domain)	GO:0005515, GO:0003676,	1569	272	744	2605	567	254	4558	2037	2366	1756	2531	2385
miR168b-5p	TCGCTTGGTGCAGGTCGGGAA	CCCCTCTTGCATCAAGTGAAT	chr01:18741206-18741466	21	261	65521	Y	0.5	Ma00_g00420	protein argonaute 1B	PF02170 (PAZ domain), PF02171 (Piwi domain), PF08699 (Argonaute linker 1 domain)	GO:0005515, GO:0003676,	1487	303	880	2492	1278	440	4002	4104	3161	1571	2856	2818
miR168b-5p	TCGCTTGGTGCAGGTCGGGAA	CCCGCCTTGCACCAACTGAAT	chr03:10679639-10679721	21	83	82478	Y	0.5	Ma00_g00420	protein argonaute 1B	PF02170 (PAZ domain), PF02171 (Piwi domain), PF08699 (Argonaute linker 1 domain)	GO:0005515, GO:0003676,	1	1	13	28	14	2	7	0	2	7	1	1
miR168b-5p	TCGCTTGGTGCAGGTCGGGAA	CCCGCCTTGCACCAACTGAAT	chr03:31836201-31836386	21	186	77291	Y	0.5	Ma00_g00420	protein argonaute 1B	PF02170 (PAZ domain), PF02171 (Piwi domain), PF08699 (Argonaute linker 1 domain)	GO:0005515, GO:0003676,	3623	814	902	3559	1671	610	5323	5625	3844	2024	4371	6352
miR168b-5p	TCGCTTGGTGCAGGTCGGGAA	ACCGCCTTGCACCAACTGAAT	chr04:4290459-4290550	21	92	69399	Y	0.5	Ma00_g00420	protein argonaute 1B	PF02170 (PAZ domain), PF02171 (Piwi domain), PF08699 (Argonaute linker 1 domain)	GO:0005515, GO:0003676,	4696	5374	3524	2940	2420	2534	4519	9164	5184	4683	5594	6498
miR168b-5p	TCGCTTGGTGCAGGTCGGGAA	CCCGCCTTGCACCAACTGAAT	chr04:9373491-9373585	21	95	83092	Y	0.5	Ma00_g00420	protein argonaute 1B	PF02170 (PAZ domain), PF02171 (Piwi domain), PF08699 (Argonaute linker 1 domain)	GO:0005515, GO:0003676,	5951	1041	949	3788	1858	1078	9113	14582	5358	2754	6591	9905
miR168b-5p	TCGCTTGGTGCAGGTCGGGAA	CCCGCCTTGCACCAACTGAAT	chr09:35428915-35429023	21	109	84586	Y	0.5	Ma00_g00420	protein argonaute 1B	PF02170 (PAZ domain), PF02171 (Piwi domain), PF08699 (Argonaute linker 1 domain)	GO:0005515, GO:0003676,	0	5	1	1	5	1	1	1	2	2	2	7
miR393b-5p	TTCCAAAGGGATCGCATTGATC		chr02:17070694-17070797	22	104	12973	N15	2	Ma06_g18000	transport inhibitor response 1-like protein	PF18791 (Transport inhibitor response 1 protein domain)/PF18511 (F-box)/PF13516 (Leucine Rich repeat)	GO:0005515	0	5	1	1	5	1	1	1	2	2	2	7
miR393b-5p	TTCCAAAGGGATCGCATTGATC	TCATGCGATTCCTCTGGAATT	chr04:8535028-8535117	22	90	13133	Y	2	Ma06_g18000	transport inhibitor response 1-like protein	PF18791 (Transport inhibitor response 1 protein domain)/PF18511 (F-box)/PF13516 (Leucine Rich repeat)	GO:0005515	1	7	2	1	8	3	3	8	3	4	4	43
miR393b-5p	TCCAAAGGGATCGCATTGATC		chr05:41296286-41296405	22	120	637	N15	1	Ma06_g18000	transport inhibitor response 1-like protein	PF18791 (Transport inhibitor response 1 protein domain)/PF18511 (F-box)/PF13516 (Leucine Rich repeat)	GO:0005515	1	7	2	1	8	3	3	8	3	4	4	43
miR393b-5p	TTCCAAAGGGATCGCATTGATC	TCATGCGATTCCTTAGGAATT	chr09:29541296-29541569	22	274	12982	Y	2	Ma06_g18000	transport inhibitor response 1-like protein	PF18791 (Transport inhibitor response 1 protein domain)/PF18511 (F-box)/PF13516 (Leucine Rich repeat)	GO:0005515	601	996	515	74	355	275	302	273	274	183	190	266
miR393b-5p	TTCCAAAGGGATCGCATTGATC	TCATGCGATTCCTTTGGAATT	chr04:3352232-3352322	22	91	13764	Y	2	Ma06_g18000	transport inhibitor response 1-like protein	PF18791 (Transport inhibitor response 1 protein domain)/PF18511 (F-box)/PF13516 (Leucine Rich repeat)	GO:0005515	42732	34919	20317	18390	10715	20185	26963	42961	18383	19008	30888	40212
miR529-5p	GCTGTACCCTCTCTCTTCTTC	GCTGTACCCTCTCTCTTCTTC	chr02:18489294-18489388	21	95	28	Y	3.5	Ma04_g03420	zinc finger protein ZAT4-like	PF13912 (C2H2-type zinc finger)		41937	30858	17713	15995	9663	19306	25155	41423	17267	18421	29609	38621
miR529-5p	GCTGTACCCTCTCTCTTCTTC	GCTGTACCCTCTCTCTTCTTC	chr06:30947642-30947730	21	89	28	Y	3.5	Ma04_g03420	zinc finger protein ZAT4-like	PF13912 (C2H2-type zinc finger)		42690	34881	20307	18374	10700	20165	26930	42941	18351	18984	30854	40179
miR157b-5p	TTGACAGAAGATAGAGAGCAC	GCTCTCTATGCTTCTGTCATCA	chrUn_random:35600581-35600684	21	104	9006	Y		No results				42843	35032	20383	18448	10784	20250	27085	43053	18516	19094	30942	40316
miR169g	TGGCAAGTTGTCTTTGGCTACA		chr05:40655880-40655988	22	109	95	N15		No results				41948	30953	17547	15964	9596	19293	25156	41444	17267	18415	29617	38630
miR171b-3p	CGAGCCGAACCAATATCACTC	CGAGCCGAACCAATATCACTC	chr09:33074374-33074465	21	92	38	N15		No results				41976	31091	17564	15992	9609	19308	25189	41489	17287	18422	29629	38638
miR171l-5p	TTGGCGTGCCTCAATCTGAAG	TTGGATTGAGCCGCGTCAATA	chr08:33266823-33266926	21	104	35462	Y		No results				42642	31664	18267	16549	9985	19852	25971	42203	17833	18772	30464	39659
miR391-5p	CCGCAGGAGAGATGATGCCGCT	CGGTATCATCTACTGCGCAG	chr05:6014360-6014471	22	112	14545	Y		No results				11431	8257	4209	4713	2824	5348	7919	18971	6204	5858	10309	15291
miR482b-5p	TTTCCAATACCTCCCATGCCAA	TTTCCAATACCTCCCATGCCAA	chr09:34223218-34223319	23	102	57130	Y		No results				1497	2210	2416	1798	5467	1161	5358	1939	1553	1859	2985	2348

## Sheet: Novel_miRNAs
miRNA	Mature sequence	MiRNA-star sequence	mireap coordinate	Shortstack coordinate	Length of mature miRNA	Pre_miRNA length (by mireap)	Total counts	Pre_miRNA sequence (by mireap)	Hairpin secondary structure (by mireap)	Shortstack classification	Secondary Structure	TargetFinder Score	TargetFinder alignment	M. acuminata protein ID	Target	PFAM_ID	GO_ID	3DAI_NI_R1	3DAI_NI_R2	3DAI_NI_R3	3DAI_I_R1	3DAI_I_R2	3DAI_I_R3	12DAI_NI_R1	12DAI_NI_R2	12DAI_NI_R3	12DAI_I_R1	12DAI_I_R2	12DAI_I_R3
Novel_1	ATCGAACCGACTCGGACGAGT	CCGTCCGAGTCGGCTCGAGA	chr01:7155047:7155223	chr01:7155037-7155231	21	177	22	ACGTATAATCATCGAACCGACTCGGACGAGTCGACCGCCTTTGCCGAAGCTAAGCTTGATCCGGACCGTAGGATCGTGCGCTCTCACGGTCCAGATCAAATCTAGCCAGTTGACTTGCGAGTCGGCTCGGCACAGGCGGTCGACCCGTCCGAGTCGGCTCGAGATTATCGTGTCGAC	(((.((((((.((((.((((((((((((.(((((((((((.((((((.((((...((((((.(((((((.(((........))).))))))).))))))...))))..(((((((....))))))))))))).))))))))))).)))))))))))).)))))))))))))……	Y	Supp. Figure 1	3.5	Supp. Figure 2	Ma10_p12830.1	Probable mediator of RNA polymerase II transcription subunit 26b	PF08711 (Med26)	GO:0005634 (nucleus)	1	4	0	2	0	1	1	1	2	2	2	6
Novel_2	TCTTTTTGCCTGTTCTCTCATC	TGAGAGAAAGGCAAAGAGAAG	chr05:5132735:5132813	chr05:5132725-5132822	22	79	25	GCCTTCTTCTTCTTTTTGCCTGTTCTCTCATCAAGTTCGAATCTTTCTGAGAGAAAGGCAAAGAGAAGTAGGGGAGAGA	..(((((.(((((((((((((.((((((((..(((.......)))..))))))))))))))))))))).))))).....	Y	Supp. Figure 1	4.0	Supp. Figure 2	Ma06_g01920	pollen-specific leucine-rich repeat extensin-like protein 3	PF07983 (X8 domain)		3	0	0	6	2	2	0	1	3	5	3	0
Novel_3	TTCCTCAGGGCTTTCACGATG	TCGTGAAGCCGTTGAGGAAGG	chr07:20901128:20901230	Chr07:20901118-20901239	21	103	6161	GTCTCTTGACCTTCCTCAGGGCTTTCACGATGAGCACCCGAATGATCGTCAACGTGCTCTTCTCCGTGCATATCGTGAAGCCGTTGAGGAAGGCAAAGAAGGC	(((((((..(((((((((((((((.(((((((.((((..(((.(..((....))..)..)))...)))).)))))))))))).))))))))))..))).))))	Y	Supp. Figure 1	3.5	Supp. Figure 2	Ma03_g19710	Interferon-related developmental regulator	PF05004 (Interferon-related developmental regulator (IFRD))	-	820	200	48	1160	269	289	180	115	618	748	401	1313
Novel_4	TCGACAAGTTGACAGTAGTAG	ACTGCTGTCAACTTGTTGATG	chr08:3639255:3639448	-	21	194	18	ACGCCACCCATCGACAAGTTGACAGTAGTAGCATCTAAGGAGGAGGAGGAGGAGACCTCGGTGGCACTGCATCTCCTCCTTGGAAGATTCGGTAGCAGGAGCAACTCCTTGAGGAGGAAGAGGAAGAGGCCTTGATGTCACTGCATCTCCTCCTTGGATGCTACTGCTGTCAACTTGTTGATGGGTGGCATCGA	..((((((((((((((((((((((((((((((((((((((((((((.(.((..(((.((((.(((.((...(((((((((((((...(((........)))....)))..))))))).)))...))..))))))).))).)).).))))))))))))))))))))))))))))))))))))))))))))..…	Y	Supp. Figure 1	0.0	Supp. Figure 2	Ma08_g05300	piRNA biogenesis protein EXD1	PF01612 (3'-5' exonuclease); PF00013 (KH domain)	GO:0003676|GO:0006139|GO:0008408|GO:0003723	4	4	0	1	1	2	1	1	1	1	0	2
Novel_5	TTGAAACAGAACTCGGCCAGC	CCGAGTTGTGTTTCAAGAAAC	chr10:34402590:34402681	chr10:34402575-34402688	21	92	121	AAAAGGCTGGCCGAGTTGTGTTTCAAGAAACAGTTTTATGTTTTAAAAAAAAACTGTTTCTTGAAACAGAACTCGGCCAGCTTTTTCCAAGA	(((((((((((((((((.(((((((((((((((((((.(........).))))))))))))))))))).)))))))))))))))))...…	Y	Supp. Figure 1	3.5	Supp. Figure 2	Ma03_g17480	F-box/kelch-repeat protein	PF00646 (F-box); PF01344 (Kelch_1); PF07646 (Kelch_2)	GO:0005515 (protein binding)	9	11	6	20	4	6	7	1	14	10	13	20
Novel_6	TCTGCCCCTGCCTCGTTCTCC	AGACGGAGGCTGGGGAGGAGG	-	chr09:11246762-11246882	21	82	143	CCACGGGAAGACGGGTCGGGAGACGGAGGCTGGGGAGGAGGAGGAGGGGGAAGGCCGGTGCGCCTCTCTCGTGGTCCTCCTCTGCCCCTGCCTCGTTCTCCTGATCCTCCTCATCATCGTC	(.((((((.((.(((((((((((..(((((.((((.(((((((((((((((.(((......)))))))))....))))))))).)))).)))))..)))))))))))...)).)).)))).	Y	Supp. Figure 1	3.0	Supp. Figure 2	Ma11_g02750	desumoylating isopeptidase 2-like, transcript variant X2	(PF05903 (PPPDE putative peptidase domain 3)	GO:0008233	9	23	8	14	5	6	5	5	8	16	20	24
Novel_7	TGTGGTTCATGTGAGTAGTAC	TGTGGTTCATGTGAGTAGTA	-	Chr09:34735648-34735758	21	180	3647	AGCCCTAACAGAGTTAGGGTACCACTTACATGAACCACATGATCAACCCACGCATGTTTGTAATTGATCATGTGGTTCATGTGAGTAGTACCCTAACATGGAATTTTGGAA	((......((..((((((((((.(((((((((((((((((((((((.....(((....)))..))))))))))))))))))))))).)))))))))).)).....))))).	Y	Supp. Figure 1	4.0	Supp. Figure 2	Ma09_g03190	zinc finger protein ZAT11-like	PF13912 (C2H2-type zinc finger)	-	320	497	250	405	178	235	221	203	422	402	302	212
Novel-5p_8	TCGACGTAGATGTAGAGTGAC	-	chr01:3237626:3237740	-	21	115	11	GAGAGGTGAGGGCTGCTCTGCATTTGCGTTAGTGCTGATGTAGATGTCGAGTGACTCTTTCATCGCTAGGCAATTGCGTCGGCGTCGACGTAGATGTAGAGTGACCCTCACTTCT	.(((((((((((.(((((((((((((((((..(((((((((((.((((.(((((........))))).)))).)))))))))))..))))))))))))))))).)))))))))))	N15	Supp. Figure 1	2.0	Supp. Figure 2	Ma10_g17200	Galacturonosyltransferase 8	PF01501 (Glycosyl transferase family 8)	GO:0016757	1	2	0	2	1	0	0	0	1	1	1	2
Novel-5p_9	TTAGCTGATTGTGGTGTATCC	-	chr01:7762935:7763039	-	22	105	168	ATTATTTGAGATTAGCTGATTGTGGTGTATCCTGTTATTGGTTTTCATCTTGCAGTTCTCAAACCAAGAACGGGATACACCACAATTAGCTAATCTCAAATAATT	((((((((((((((((((((((((((((((((((((.(((((((................))))))).)))))))))))))))))))))))))))))))))))).	N15	Supp. Figure 1	3.5	Supp. Figure 2	Ma11_g14010	Ribulose-phosphate 3-epimerase	PF00834 (Ribulose-phosphate 3 epimerase family)	GO:0005975|GO:0016857	8	24	22	6	7	11	20	16	25	8	12	9
Novel-3p_10	TCACTTTCGTGTCGATCTAGC	-	chr02:15328566:15328749	-	22	184	7	GTGACACCATATGTTGGGTCGGTGTGAAAGGGATGAAGAAAAAAGGTAATTTCAACATCCCTTTCGTTTTTAACGATTTTACTAGCAAAAAGATAATTTCAACATCTCACGTGCTGAAAACGAAAGGGATATTGAAATGATCTTTTTGCCTATCACTTTCGTGTCGATCTAGCATGTAATGTCA		N15	Supp. Figure 1	3.0	Supp. Figure 2	Ma03_g23810	60S ribosomal protein L10a	PF00687 (Ribosomal protein L1p/L10e family)	-	1	0	0	1	3	0	1	0	0	1	0	0
Novel-5p_11	TGATGTGTTATTTCTACGGAA	-	chr02:22236894:22237044	-	22	151	13	TAAAGTAATTATGATGTGTTATTTCTACGGAAAGATTGATCACATATTTGCATCTTGCCTTGACTGCTGACTATAAAAACACACTCACTGGCTAATGGGGCAAGATACAAGATTGGTTTTTCCGTAGAAATAACACACCACAATTATTTGA	..((((((((.((.(((((((((((((((((((((((((((......(((.(((((((((((...(((.....................)))...))))))))))).)))))))))))))))))))))))))))))).)).))))))))..	N15	Supp. Figure 1	0.0	Supp. Figure 2	Ma02_g14090	Protein SPA, chloroplastic	PF17302 (Family of unknown function (DUF5351))		3	0	2	1	0	1	0	2	2	1	1	0
Novel-5p_12	TGAATTAAATTTAAAGGGTGT	-	chr02:27471405:27471507	-	22	103	6	CTATTGACACCCTTTAAACTTAATTCACTTCCCTCATGCCTTTCAATTAATGCATTCAATGTATGATGAAACTGAATTAAATTTAAAGGGTGTTACGAAAGAA	....((((((((((((((.((((((((.((.(.((((((.....................)))))).).)).)))))))).)))))))))))))).....…	N15	Supp. Figure 1	4.0	Supp. Figure 2	Ma06_g15820	long chain acyl-CoA synthetase 4-like	PF00501 (AMP-binding enzyme)		0	0	0	2	0	0	0	4	0	0	0	0
Novel-5p_13	TGGTTGACGTTGGTCGGGATC	-	chr04:10607231:10607336	-	21	106	5	GAAGGTGTGCTGGTTGACGTTGGTCGGGATCAGGGCTGATCGGTGACTCCTTGGTGCCGGACGGATCGTGGTTCCATGCCGAGTCGTCAATGAGTGATCGCCCTCT	((.((((.(((.((((((((((((.(((((((.(((((.(((((..(.....)..))))).))).)).)))))))..)))))..))))))).)))...)))).)).	N15	Supp. Figure 1	2.5	Supp. Figure 2	Ma10_g27290	Noroxomaritidine synthase	PF00067 (Cytochrome P450)	GO:0004497|GO:0005506|GO:0016705|GO:0020037	2	0	0	0	0	1	1	0	0	0	1	0
Novel-5p_14	TTTAGTTTGAAGATAGGAATG	-	chr04:30762245:30762347	-	21	103	5	GATATAGTATATTTAGTTTGAAGATAGGAATGAAATATTTGTTTGTGTAGAAAACAATCTTCTAGGAATTCATTCCTATCTTCAAACTTAATATACTATTTCT	((.((((((((((.((((((((((((((((((((....((((((.......))))))(((....))).)))))))))))))))))))).)))))))))).)).	N15	Supp. Figure 1	3.0	Supp. Figure 2	Ma07_g06930	transcription factor MYB1R1-like	PF00249 (Myb-like DNA-binding domain)		0	2	0	0	0	1	0	2	0	0	0	0
Novel-5p_15	TCAATGGTGTATGAAATGTT	-	chr05:22232500:22232644	-	20	145	5	TTGGATCTATTCAATGGTGTATGAAATGTTTTGGAGCATATTAACGACAAATGAAACATTTCGAAACATATCAATAGTATATGAAATATTTCAAAGTGTATCAATGGTGTATGAACATTTCAGAGGCATAGGGAGCATTTCAGAA	(((((....(((.(((.(...((((((((((((.(.(((............(((.((((((.((((.((.(((........))).)).)))).)))))).)))))).).)).))))))))))..).)))..)))....)))))..	N15	Supp. Figure 1	4.0	Supp. Figure 2	Ma03_g23220	Putative disease resistance protein RGA1	PF00931 (NB-ARC domain)	GO:0043531	0	0	0	0	1	1	1	1	1	0	0	0
Novel-5p_16	CAAAGACGGAGTTATTGGATG	-	chr05:25109802:25109949	-	21	148	3	CGAAAAATTTCAAAGACGGAGTTATTGGATGTTGGATGAGTAGGTTCAGATTATTCTCTCATATTTATAGGTTACAAAACAGAAATCATGATTCATATTCTATACCTCCTTCCACAATGCAACAACTTCTGTTGGTTGAGTTTTATCA	.((.(((.(((((.(((((((((.(((.((..((((.(.(.((((..(((.(((....((((((((....(((....)))..)))).))))...))).)))..)))))).))))..)).))).))).))))))..))))).))).)).	N15	Supp. Figure 1	0.0	Supp. Figure 2	Ma04_g32660	Ethylene induced calmodulin-binding protein	PF00612 (IQ calmodulin-binding motif)/PF01833 (IPT/TIG domain)	GO:0005515	0	0	0	0	0	0	0	0	0	0	3	0
Novel-3p_17	TGTCTGATAGACTTGCTCGCC	-	chr08:39270564:39270717	-	21	154	4	TGCATTGCCAGGTGGGTTTGTCTATTGGACAGGAGGAGGGCTGGCGGTGTTGTTTGTGGAGGCTGCCAGTATTGCCTAGAATCAACGGTTTTTGCTGGAAGCTTCTGCACCGCCGCCTCCCTATGTCTGATAGACTTGCTCGCCTGGTAGTATG	...((((((((((((((..((((((((((((..(((.((((.((((((((.......(((((((.((((((..(((..........)))...)))))).))))))))))))))))))).))).))))))))))))..))))))))))))))…	N15	Supp. Figure 1	0.0	Supp. Figure 2	Ma08_g26830	Peroxidase 25	PF00141 (Peroxidase)	GO:0004601|GO:0006979|GO:0020037	0	1	0	1	0	0	0	0	0	1	1	0
Novel-3p_18	TCCCGGGTCTCTGCGTGCTGG	-	chr09:4039767:4039867	-	21	101	9	ATAGTAATAGCCAGCGCGCAGGAAGCTCCGGCACCAGCACCGACCGCGGAGAGCGGATCGACTGCAGGAGTCCCGGGTCTCTGCGTGCTGGTTCTTACCAC	...((((.((((((((((((((..((.((((.(((.(((.(((((((.....)))).)))..)))..).)).)))))).)))))))))))))).))))…	N15	Supp. Figure 1	3.0	Supp. Figure 2	Ma02_g14880	Homeobox-leucine zipper protein	PF00046 (Homeodomain)	GO:0003677	0	1	0	0	0	3	0	1	1	0	0	3
Novel-3p_19	TTCATAAGTATAGGGATCTCA	-	chr09:40438631:40438862	-	21	232	4	AAAATTATATTAGAATTCATATACTTATGAAAGTGAAATATTTAATCTCGTTTCTCCTCACATAATTGATTTTATTGACGAAAATATTAAACATACTCAATGATAAATCGAAGTAAGATAGAGTCGCTCAATGATAAATCCTATGATATTTTCATCAATAAAGTCGACGATGTGAGAAGAAATGATGTTAAATATTTTATTTTCATAAGTATAGGGATCTCAATATAATTCT	..((((((((((((.(((.(((((((((((((((((((((((((((.((((((((.(((((((..(((((((((((((.((((((((((.......(((.(((....((...........)).....))).))).........)))))))))).)))))))))))))..))))))).)))))))).))))))))))))))))))))))))))).)))))).)))))))))..	N15	Supp. Figure 1	0.5	Supp. Figure 2	Ma10_g17540	subtilisin-like protease SBT5.4	PF10584 (Proteasome subunit A N-terminal signature)	GO:0006511,GO:0019773	0	0	0	0	0	2	0	0	0	1	1	0
Novel-3p_20	TAGAGACCACATGATGGACGG	-	chr10:26852029:26852146	-	21	118	3	TCCCTCCAAAACCGTCCATCACATGGTCTCCTATCATCGTAGCCGTCTGCCTGATTAGATCTCAATCATATGAACGGTTATGATGATAGAGACCACATGATGGACGGCTTTAGAGGGG	.(((((.(((.((((((((((..(((((((.(((((((((((((((.....(((((.......))))).....))))))))))))))))))))))..)))))))))).))).))))).	N15	Supp. Figure 1	3.5	Supp. Figure 2	Ma05_g00680	glutamate receptor 3.5-like	PF01094 (Receptor family ligand binding region)		0	1	0	1	0	0	0	1	0	0	0	0
Novel-3p_21	GTAACTATAGAGATCTCAATAT	-	chr11:2322440:2322581	-	22	142	3	TTTAAATATTATATTGAGATCCTCATGCTTACGAAGGTGAAATATTTAACCTTGTTACTTTAACAAATTATCTTTCTAATCCTGTATAAGGATTTAGATGTTTCAATTTCGTAACTATAGAGATCTCAATATAATTTTTGAG	.(((((.((((((((((((((((.(((.((((((((.(((((((((((...((((((...))))))...........((((((.....))))))))))))))))).)))))))).))))).)))))))))))))).))))).	N15	Supp. Figure 1	3.5	Supp. Figure 2	Ma10_g17200	Galacturonosyltransferase 8	PF01501 (Glycosyl transferase family 8)	GO:0016757	0	0	3	0	0	0	0	0	0	0	0	0
Novel-3p_22	AGGATGAGGGTTTGTTGTCTC	-	chr11:5710224:5710366	-	21	143	35	AATGATGGGAGAGATAACAAACCCTTATCCTCCTTCCCGCTCATTGTGTCTATCGCCGTTATCTTTTTTATTCTCTCCCCTACCACCATGGCGTCGAATGTGAGCAAGAATGAGGATGAGGGTTTGTTGTCTCTCCCACCATC	.(((.(((((((((((((((((((((((((((.(((..((((((....((...((((((............................))))))..))..))))))..))).))))))))))))))))))))))))))).))).	N15	Supp. Figure 1	0.5	Supp. Figure 2	Ma10_g17200	Galacturonosyltransferase 8	PF01501 (Glycosyl transferase family 8)	GO:0016757	0	18	3	1	0	1	5	1	2	1	3	0
Novel-3p_23	ATAGGTGGTCTATTAGAACAT	GTTCTAATAGATCATCTACTC	chr07:33555721-33555990	-	21	150	4916	CTTTCCTTTTTTGTCTTAATGTTCTAATAGATCATCTACTCTTTTTGTTCTACAAACTGCACAGAAATGAAAAGCATGATATGTTGTGCAATTTATAGAACAAAAAGAATAGGTGGTCTATTAGAACATCAAAGCAAAAATGGAAAGTC	((((((.((((((..((.((((((((((((((((((((.(((((((((((((.(((.(((((((..(((.....)))......))))))).))).))))))))))))).)))))))))))))))))))).))..)))))).))))))))	Y	Supp. Figure 1	4.0	Supp. Figure 2	Ma00_g00570	Probable apyrase 7	PF01150 (GDA1/CD39 (nucleoside phosphatase) family)	GO:0016787	835	536	402	711	390	452	411	273	709	597	596	522
Novel-3p_24	AGCTGGGGTCGTCGGAGCTC			chr07:1353404-1353488	21	159	44	CTCAACCCAAAGCTGGGGTCGTCGGAGCTCCTGCCGCTCCCTCCACTATCACTCATCCTGCGTTGCTCTACGTATATGGTAGCGGGGGGGATCAGTAGGAGCTCCGACAACCCCAGCTTCAAATCGAGG	(((......((((((((((.((((((((((((((.(.(((((((.((((((.......(((((......)))))..))))))..))))))).).)))))))))))))).))))))))))......))).	N15	Supp. Figure 1	4.0	Supp. Figure 2	Ma04_g09220	serine/threonine-protein phosphatase 2A 65 kDa regulatory subunit A beta isoform-like	PF02469 (Fasciclin domain)		2	11	2	2	1	0	4	5	5	2	4	8
