# Supplementary material for: Characterization of microRNAs and Target Genes in Musa acuminata subsp. burmannicoides, var. Calcutta 4 during Interaction with Pseudocercospora musae
Source: Plants (Basel). 2023 Mar 28;12(7):1473. doi: 10.3390/plants12071473 (PMC10097032; doi:10.3390/plants12071473)
Supplement: Supplementary file 1 [file plants-12-01473-s001.zip › SUPPLEMENTARY_TABLE_S3.xlsx]

## Sheet: Sheet1
SUPPLEMENTARY TABLE S3. Global expression count data for Musa acuminata var. Calcutta 4 miRNAs across all treatments
ID	Locus	3DAI_NI	3DAI_I	12DAI_NI	12DAI_I
miR1432-5p	chr04:29804256-29804373	1155	565	2938	2268
miR156a	chr07:31787075-31787250	16	1	9	13
miR156b-5p	chr04:28347364-28347472	989	621	1185	1387
miR156b-5p	chr04:6310506-6310591	13554	6602	13181	13327
miR156b-5p	chr05:38171143-38171227	15450	7728	14989	15055
miR156b-5p	chr07:13075607-13075689	15457	7736	15023	15089
miR156b-5p	chr09:34802071-34802195	1707	966	1787	2114
miR156b-5p	chr10:32671029-32671113	15450	7728	14989	15055
miR156e-5p	chr01:539633-539823	39570	21279	44794	44760
miR156e-5p	chr01:6594027-6594130	39074	20914	44214	44110
miR156e-5p	chr02:17873905-17874008	38577	20644	43738	43542
miR156e-5p	chr02:24384423-24384545	36781	19591	42093	41931
miR156e-5p	chr02:24387606-24387777	36526	19445	41748	41599
miR156e-5p	chr02:25055317-25055429	36717	19564	42069	41908
miR156e-5p	chr03:688774-688881	36162	19238	41322	41267
miR156e-5p	chr04:1697052-1697155	38552	20642	43786	43600
miR156e-5p	chr04:28322446-28322555	36776	19588	42091	41931
miR156e-5p	chr04:9661485-9661775	38584	20645	43737	43548
miR156e-5p	chr05:3211944-3212072	39278	21061	44737	45279
miR156e-5p	chr06:4163266-4163419	1295	709	1713	1813
miR156e-5p	chr07:3883172-3883276	39122	20875	44137	44020
miR156e-5p	chr08:2102934-2103048	36151	19234	41321	41268
miR156e-5p	chr09:26030484-26030689	1582	834	1956	2089
miR156e-5p	chr09:8711968-8712151	38651	20698	43910	43728
miR156e-5p	chr10:1508735-1508846	36779	19590	42092	41929
miR156e-5p	chr10:6504494-6504603	38587	20647	43745	43551
miR157b-5p	chr01:11906687-11906832	2443	1160	2722	2683
miR157b-5p	chr03:32974932-32975029	2030	982	2419	2412
miR157b-5p	chr09:34202112-34202236	2441	1160	2722	2684
miR157b-5p	chrUn_random:35600581-35600684	2441	1160	2722	2683
miR159a-5p	chr04:10257583-10257807	250179	173458	367444	320173
miR159a-5p	chr04:4808107-4808313	247515	171825	364895	318086
miR159b-5p	chr07:10572823-10572981	32559	15467	18868	12616
miR159b-5p	chr10:31494751-31494964	32588	15490	18898	12630
miR159c-3p	chr04:2144238-2144404	913	738	1358	1349
miR159c-3p	chr06:5241994-5242185	839	681	1262	1259
miR159c-3p	chr10:35824033-35824270	923	739	1367	1359
miR160	chr01:14625791-14626020	52	23	30	32
miR160b-5p	chr02:14689973-14690093	716	239	431	393
miR160b-5p	chr03:28876582-28876714	801	282	494	448
miR160b-5p	chr05:279700-279806	230	96	239	203
miR160b-5p	chr05:39812041-39812223	796	276	496	446
miR160b-5p	chr07:5927466-5927575	778	268	486	444
miR160b-5p	chr08:4724289-4724393	798	279	493	446
miR160e-5p	chr01:127222-127329	7	9	16	7
miR160h	chr02:25384759-25384884	82	26	46	30
miR160h-3p	chr06:15246561-15246691	10	4	4	1
miR162a-5p	chr03:9218446-9218575	28687	22155	30507	33745
miR162a-5p	chr04:4577899-4578062	28958	22312	30747	33992
miR162a-5p	chr04:4587725-4587870	28960	22312	30747	33992
miR162a-5p	chr04:8004642-8004782	9186	7340	11427	13377
miR162a-5p	chr04:9841785-9841933	28962	22311	30747	33994
miR162a-5p	chr09:35101417-35101583	28760	22178	30573	33846
miR164b-5p	chr02:2062397-2062491	3897	1633	2505	2496
miR164b-5p	chr03:7221815-7222013	4084	1717	2612	2634
miR164b-5p	chr06:34594370-34594472	4141	1754	2625	2656
miR164b-5p	chr06:920148-920244	4088	1716	2614	2632
miR164b-5p	chr09:2887416-2887526	3961	1665	2570	2552
miR164b-5p	chr11:25862710-25862802	753	379	420	373
miR164b-5p	chr11:4912164-4912261	598	312	366	304
miR164c-5p	chr05:10389500-10389614	2279	1403	1558	1312
miR164c-5p	chr09:9352244-9352333	672	319	463	485
miR164c-5p	chr10:4747372-4747479	2285	1406	1559	1314
miR166a-3p	chr09:37603214-37603330	81928	34426	48296	43554
miR166a-5p	chr03:4862055-4862163	86189	37559	50728	45158
miR166a-5p	chr05:4212809-4212913	81772	34345	47763	43207
miR166c-5p	chr01:12208133-12208254	298839	163593	334493	353306
miR166c-5p	chr01:6891762-6891867	305941	168228	339411	357048
miR166c-5p	chr01:8665576-8665683	305851	168216	339196	356801
miR166c-5p	chr02:20822450-20822589	302745	166316	337064	355271
miR166c-5p	chr02:22003191-22003325	300371	164451	335530	354201
miR166c-5p	chr03:9451370-9451463	305947	168228	339414	357052
miR166c-5p	chr04:22616404-22616674	340546	185220	374152	394779
miR166c-5p	chr04:25954943-25955041	304583	167472	338341	355979
miR166c-5p	chr04:31657518-31657614	305977	168290	339376	356945
miR166c-5p	chr04:33194549-33194692	305921	168211	339408	357050
miR166c-5p	chr05:11174815-11174946	305917	168210	339406	357045
miR166c-5p	chr05:9873882-9874015	300385	164403	335783	354332
miR166c-5p	chr07:4286011-4286133	345778	188870	377328	397104
miR166c-5p	chr09:14724448-14724567	298948	163599	334611	353396
miR166c-5p	chr09:15246672-15246767	302778	166343	337101	355304
miR166c-5p	chr09:34029225-34029338	338644	184190	372431	393363
miR166e-3p	chr02:25442290-25442413	2735	1669	2763	2543
miR167a-5p	chr01:5517875-5517966	172359	106485	176977	203962
miR167a-5p	chr02:22555760-22555920	171526	105848	176085	202982
miR167a-5p	chr02:22559226-22559343	6688	3359	3877	4582
miR167a-5p	chr03:17273195-17273311	174809	107478	178195	204882
miR167a-5p	chr03:30258088-30258197	172740	106777	177132	204066
miR167a-5p	chr03:34119077-34119186	174778	107436	178162	204847
miR167a-5p	chr04:33981570-33981688	6688	3359	3877	4582
miR167a-5p	chr04:33984969-33985049	172182	106374	176829	203825
miR167a-5p	chr04:7565292-7565393	172222	106418	176870	203870
miR167a-5p	chr05:2034500-2034607	6808	3444	3995	4724
miR167a-5p	chr06:27089086-27089218	6688	3359	3877	4582
miR167a-5p	chr07:1097509-1097617	95	58	66	116
miR167a-5p	chr09:7003515-7003627	172180	106373	176829	203825
miR167b-5p	chr04:26473679-26473821	12938	8177	22311	22517
miR168b-5p	chr01:10328455-10328716	15164	8549	19048	18152
miR168b-5p	chr01:13933987-13934079	20353	11510	27093	24986
miR168b-5p	chr01:18741206-18741466	16368	9096	20522	19535
miR168b-5p	chr03:10679639-10679721	19978	11231	26687	24582
miR168b-5p	chr03:31836201-31836386	18594	10397	25156	23144
miR168b-5p	chr04:4290459-4290550	17343	9746	21759	20551
miR168b-5p	chr04:9373491-9373585	20135	11297	26915	24745
miR168b-5p	chr07:16150312-16150403	3325	1825	5890	4860
miR168b-5p	chr09:35428915-35429023	20510	11588	27335	25153
miR169-5p	chr01:14078948-14079076	16	22	11	21
miR169-5p	chr09:826990-827128	3	2	0	0
miR169g	chr05:40655880-40655988	36	25	19	15
miR169l	chr05:22185924-22186038	1	2	0	0
miR169l-5p	chr06:1161846-1161951	4	4	2	0
miR169l-5p	chr08:899135-899242	4	4	1	0
miR171-5p	chr03:33962047-33962141	703	420	514	432
miR171-5p	chr04:7592204-7592289	702	420	514	432
miR171-5p	chr05:33030774-33030880	693	412	520	433
miR171-5p	chr05:39740610-39740718	306	164	125	115
miR171-5p	chr05:39740622-39740727	306	164	125	115
miR171-5p	chr08:3295783-3295874	30	46	35	57
miR171-5p	chr11:830904-831011	692	408	521	433
miR171a-5p	chr04:24458993-24459095	3643	1826	2951	2717
miR171a-5p	chr04:32343733-32343828	3785	1987	3073	2870
miR171a-5p	chr05:8176694-8176803	3638	1826	2952	2717
miR171b-3p	chr09:33074374-33074465	15	8	9	6
miR171c-3p	chr01:8306745-8306826	6	5	10	4
miR171e-5p	chr02:23357801-23358024	28171	16301	21412	24621
miR171e-5p	chr04:33571917-33572003	28340	16444	21734	24945
miR171e-5p	chr04:36898947-36899034	28344	16440	21734	24948
miR171e-5p	chr09:7589441-7589540	33890	20022	26642	30597
miR171f-5p	chr01:285088-285169	4	2	2	2
miR171f-5p	chr04:28138309-28138411	106	52	88	85
miR171l-5p	chr08:33266823-33266926	10469	6347	8626	10020
miR172-5p	chr03:10763013-10763112	16369	7081	6417	5764
miR172-5p	chr11:24915318-24915519	15800	6760	6118	5451
miR172a-5p	chr01:1264989-1265082	15806	6760	6118	5451
miR172a-5p	chr01:13474914-13475114	15930	6853	6226	5549
miR172a-5p	chr02:17211606-17211839	15938	6838	6213	5534
miR172a-5p	chr03:24275979-24276094	15813	6807	6121	5454
miR172a-5p	chr03:31545720-31545796	15792	6758	6111	5447
miR172a-5p	chr05:33766739-33766922	15805	6760	6111	5464
miR172a-5p	chr06:22769113-22769222	15813	6807	6121	5454
miR172a-5p	chr07:3410269-3410422	15829	6780	6153	5504
miR172a-5p	chr09:28956165-28956363	15811	6771	6129	5462
miR172a-5p	chr09:35731354-35731442	15800	6754	6105	5446
miR172c-5p	chr05:29333324-29333433	2087	968	803	748
miR172e-3p	chr04:33020443-33020530	74	32	24	24
miR2118-5p	chr03:32968699-32968801	1885	963	2709	3399
miR319-5p	chr11:24138156-24138268	17	3	3	2
miR319c-5p	chr07:6212243-6212342	167	108	178	185
miR319d-5p	chr04:2144275-2144366	8	9	16	12
miR390a-5p	chr01:25087338-25087429	60	25	29	39
miR390a-5p	chr05:10337735-10337897	62	36	45	45
miR390a-5p	chr07:31334978-31335066	48	27	20	33
miR390a-5p	chr11:25976484-25976572	1535	641	876	846
miR390a-5p	chr11:6340592-6340680	61	36	37	40
miR391-5p	chr05:6014360-6014471	4082	2175	4547	3741
miR391-5p	chr08:27723893-27724048	96	39	79	64
miR393a-5p	chr03:24194512-24194596	222	144	214	154
miR393b-5p	chr02:17070694-17070797	3637	2525	3737	3074
miR393b-5p	chr04:3352232-3352322	3871	2682	3963	3248
miR393b-5p	chr04:8535028-8535117	3703	2555	3763	3112
miR393b-5p	chr05:41296286-41296405	180	126	190	141
miR393b-5p	chr09:29541296-29541569	3635	2526	3747	3074
miR395a-3p	chr08:37977254-37977360	149	183	132	288
miR395a-5p	chr06:3217240-3217339	149	184	133	289
miR395a-5p	chr06:3217482-3217560	151	187	133	304
miR396a-5p	chr01:1573387-1573501	86334	42854	62027	60115
miR396a-5p	chr01:16470117-16470216	58569	29112	23682	20949
miR396a-5p	chr01:407106-407196	432	362	345	456
miR396a-5p	chr01:7957883-7958058	72126	34679	49357	46972
miR396a-5p	chr01:7960407-7960531	4451	2186	2520	2452
miR396a-5p	chr03:14715639-14715821	86388	42875	62081	60147
miR396a-5p	chr03:9906850-9907135	58522	29106	23660	20934
miR396a-5p	chr04:28239420-28239506	20986	14498	11577	11093
miR396a-5p	chr04:28244798-28244895	58428	29039	23613	20895
miR396a-5p	chr06:3459867-3459963	58414	29012	23582	20822
miR396a-5p	chr06:36202082-36202196	59265	29609	24055	21231
miR396a-5p	chr06:36208056-36208143	58483	29085	23649	20914
miR396a-5p	chr07:23720220-23720490	436	364	346	457
miR396a-5p	chr09:38531243-38531335	62255	31343	25876	22556
miR396b-5p	chr06:36205871-36205982	20434	14154	11272	10881
miR396b-5p	chr09:5874092-5874202	20432	14154	11272	10881
miR396b-5p	chr10:18905329-18905407	19898	13774	10942	10549
miR397a-5p	chr02:16278612-16278894	2585	3426	8961	6672
miR398a-5p	chr11:21353880-21353998	2670	4210	11267	7245
miR399b-3p	chr09:39877967-39878076	15	44	9	9
miR408b-5p	chr08:4102073-4102178	5339	5840	14792	12747
miR482b-5p	chr09:34223218-34223319	13594	7894	18867	16775
miR528-5p	chr08:10814996-10815086	7941	6724	29053	19250
miR529-5p	chr02:18489294-18489388	6	7	4	11
miR529-5p	chr06:30947642-30947730	6	7	4	11
miR529b-5p	chr06:18041891-18041994	10	12	14	51
miR529b-5p	chr08:17886965-17887069	10	12	14	51
miR530a-5p	chr05:8886985-8887230	2112	704	849	639
miR535a-5p	chr06:30736366-30736528	90508	44964	83845	86651
miR535a-5p	chr06:5739325-5739429	97878	49239	88222	90017
miR535a-5p	chr08:259015-259119	98258	49482	88654	90352
miR535a-5p	chr08:40640859-40640962	90448	44853	83867	86662
miR535a-5p	chr09:40304598-40304795	97968	49290	88307	90108
miR535a-5p	chr09:4414748-4414851	90631	44909	83965	86689
miR535a-5p	chr10:35694300-35694402	92573	46386	86007	88895
miR535d-5p	chr03:25564695-25564802	23897	12885	33094	31458
miR827-5p	chr10:28130905-28131200	6123	8426	8850	7192
Novel_1	chr01:7155057-7155266	6	2	9	5
Novel_2	chr05:5132735-5132813	3	3	6	13
Novel_3	chr07:20901036-20901267	649	564	2751	2197
Novel_4	chr08:3639255-3639448	4	3	7	4
Novel_5	chr10:34402590-34402681	30	12	43	36
Novel_6	chr09:11246782-11246863	51	15	41	36
Novel_7	chr09:34735640-34735819	1049	602	954	1042
Novel-3p_10	chr02:15328566-15328749	0	4	1	2
Novel-3p_17	chr08:39270564-39270717	2	0	0	2
Novel-3p_18	chr09:4039767-4039867	1	1	4	3
Novel-3p_19	chr09:40438631-40438862	1	0	0	3
Novel-3p_20	chr10:26852029-26852146	1	1	0	1
Novel-3p_21	chr11:2322440-2322581	3	0	0	0
Novel-3p_22	chr11:5710224-5710366	24	6	2	3
Novel-3p_23	chr07:33555721-33555990	1534	1074	2066	1760
Novel-3p_24	chr07:1353404-1353488	17	10	15	4
Novel-5p_11	chr02:22236894-22237044	3	2	5	3
Novel-5p_12	chr02:27471405-27471507	0	4	0	2
Novel-5p_13	chr04:10607231-10607336	1	1	2	1
Novel-5p_14	chr04:30762245-30762347	2	2	0	1
Novel-5p_15	chr05:22232500-22232644	0	3	1	1
Novel-5p_16	chr05:25109802-25109949	3	0	0	0
Novel-5p_8	chr01:3237626-3237740	3	1	4	3
Novel-5p_9	chr01:7762935-7763039	58	43	42	25
