# Supplementary material for: Characterization of microRNAs and Target Genes in Musa acuminata subsp. burmannicoides, var. Calcutta 4 during Interaction with Pseudocercospora musae
Source: Plants (Basel). 2023 Mar 28;12(7):1473. doi: 10.3390/plants12071473 (PMC10097032; doi:10.3390/plants12071473)
Supplement: Supplementary file 1 [file plants-12-01473-s001.zip › SUPPLEMENTARY_TABLE_S4.xlsx]

## Sheet: Exp_data
Supplementary Table S4: Differential expression data for Musa acuminata var. Calcutta 4 miRNAs in relation to non-inoculated controls, together with target genes. Log2FC and FDR values were based on EdgeR results. Columns A-F: miRNA expression data with normalized counts using EdgeR. Columns G-M: target gene expression and annotation information.
Locus	miRNA	log2FC_EdgeR_3DAI	FDR_EdgeR_3DAI	log2FC_EdgeR_12DAI	FDR_EdgeR_12DAI	Target	Score	logFC_3DAI	FDR_3DAI	logFC_12DAI	FDR_12DAI	Product
chr04:29804256-29804373	miR1432	-0.283314	1	-0.279558	1	Ma05_g06390	4	-2.70345	0.0140023	0.234771	0.896025	uncharacterized LOC103984114
chr04:28347373-28347539	miR156b	0.0973451	1	0.299854	1	Ma03_g28770	2	-0.256938	0.68974	-0.363605	0.805561	squamosa promoter-binding-like protein 12
chr07:13075607-13075689	miR156b	-0.262703	1	0.0921932	1	Ma09_g28300	1	1.27701	0.0821713	-0.838305	0.799263	squamosa promoter-binding-like protein 14
chr01:539633-539823	miR156e	-0.165084	1	0.0867029	1	Ma04_g01370	1	-2.29401	0.0823134	1.22764	0.799263	squamosa promoter-binding-like protein 14
chr03:688774-688881	miR156e	-0.181644	1	0.0876323	1	Ma09_g28300	1	1.27701	0.0821713	-0.838305	0.799263	squamosa promoter-binding-like protein 14
chr09:26030484-26030689	miR156e	-0.20421	1	0.185362	1	Ma03_g28770	1	-0.169716	0.999863	-0.191968	0.815587	squamosa promoter-binding-like protein 12
chr07:31787075-31787250	miR156j	-2.94376	1	0.599907	1	Ma03_g28770	2	-0.256938	0.68974	-0.363605	0.805561	squamosa promoter-binding-like protein 12
chr03:32974932-32975029	miR157b	-0.305882	1	0.0701347	1	Ma08_g24570	2	0.374313	0.521674	0.597919	0.799263	squamosa promoter-binding-like protein 12
chr04:4808076-4808306	miR159a	0.231422	1	-0.122747	1	Ma01_g10440	3.5	-0.100827	0.999863	0.0784843	0.928743	transcription factor GAMYB-like, transcript variant X2
chr07:10572823-10572981	miR159b	-0.286139	1	-0.483224	1	Ma01_g10440	3	-0.170852	0.818453	0.169962	0.892482	transcription factor GAMYB-like, transcript variant X2
chr05:279706-279795	miR160b	-0.514102	1	-0.134273	1	Ma04_g18800	2			0.185873	0.805666	auxin response factor 18
chr07:5927466-5927575	miR160b	-0.800484	0.0857855	-0.0281124	1	Ma05_g14540	1	-1.14529	0.0559479	0.0977574	0.947909	auxin response factor 18
chr01:127222-127329	miR160e	1.04038	1	-1.10407	1	Ma05_g14540	2	-1.14529	0.0559479	0.0977574	0.947909	auxin response factor 18
chr01:14625791-14626020	miR160h	-0.424685	1	0.149472	1	Ma05_g14540	1	-1.14529	0.0559479	0.0977574	0.947909	auxin response factor 18
chr02:25384759-25384884	miR160h	-0.910834	1	-0.518331	1	Ma05_g03730	1	0.570409	0.315319	0.0818797	0.954554	auxin response factor 18
chr06:15246561-15246691	miR160h	-0.553813	1	-1.61576	1	Ma05_g14540	3	-1.14529	0.0559479	0.0977574	0.947909	auxin response factor 18
chr04:8004642-8004782	miR162a	0.389669	1	0.285246	1	Ma04_g10380	1	-1.63595	0.0988673	-1.03316	0.799263	UDP-glycosyltransferase 88A1-like
chr09:35101417-35101583	miR162a	0.352195	1	0.219623	1	Ma04_g10370	0	-0.756813	0.293743	-0.473268	0.799263	anthocyanidin 5,3-O-glucosyltransferase-like
chr06:34594370-34594472	miR164b	-0.499148	0.755452	0.131184	1	Ma05_g29000	3.5	1.69334	0.0939736	0.332491	0.820492	NAC domain-containing protein 21/22
chr11:4912150-4912250	miR164b	-0.167108	1	-0.185493	1	Ma02_g21420	3	0.361496	0.999863	0.573123	0.753475	inositol-pentakisphosphate 2-kinase-like
chr09:9352244-9352333	miR164c	-0.355683	1	0.162635	1	Ma11_g24070	3	1.2305	0.230046	0.500327	0.81059	probable alpha-glucosidase
chr10:4747372-4747479	miR164c	0.0531617	1	-0.193486	1	Ma08_g25810	4	-1.31596	0.0682118	-0.265147	0.844838	probable indole-3-acetic acid-amido synthetase GH3.5
chr05:4212809-4212913	miR166a	-0.506395	0.291844	-0.0473346	1	Ma02_g14880	3	0.263876	0.999863	1.57346	0.772431	homeobox-leucine zipper protein HOX32-like
chr09:34029225-34029338	miR166c	-0.147709	1	0.153675	1	Ma07_g28220	3	1.05887	0.0480387	-0.0200215	0.995174	probable 6-phosphogluconolactonase 1
chr02:25442290-25442413	miR166e	0.0326924	1	-0.04181	1	Ma04_g38190	1	-0.0152987	0.984457	0.546406	0.799263	homeobox-leucine zipper protein HOX32-like
chr04:33981570-33981688	miR167a	-0.249788	1	0.305941	1	Ma11_g01530	0	1.62911	0.0167477	1.32007	0.799263	auxin response factor 12-like
chr05:2034500-2034607	miR167a	-0.238994	1	0.306757	1	Ma11_g01530	0	1.62911	0.0167477	1.32007	0.799263	auxin response factor 12-like
chr07:1097509-1097617	miR167a	0.0202258	1	0.876419	1	Ma04_g10650	0	-0.281568	0.721489	-0.545576	0.799263	1,2-dihydroxy-3-keto-5-methylthiopentene dioxygenase 1-like, transcript variant X2
chr09:7003515-7003627	miR167a	0.037038	1	0.27035	1	Ma04_g10650	0	-0.281568	0.721489	-0.545576	0.799263	1,2-dihydroxy-3-keto-5-methylthiopentene dioxygenase 1-like, transcript variant X2
chr04:26473679-26473821	miR167b	0.0722659	1	0.0656407	1	Ma11_g01530	1	1.62911	0.0167477	1.32007	0.799263	auxin response factor 12-like
chr04:4290459-4290550	miR168b	-0.0852683	1	-0.0117941	1	Ma00_g00420	4	-1.2277	0.0476382	0.0411763	0.973693	protein argonaute 1B
chr07:16150312-16150403	miR168b	-0.125642	1	-0.156888	1	Ma06_g27460	4	-2.27754	0.0106659	-0.086023	0.95615	U-box domain-containing protein 25-like
chr01:14078948-14079076	miR169	1.13919	1	0.978912	1	Ma05_g05130	4	1.33102	0.133827	-0.0648851	0.980072	RNA-binding protein 38-like
chr05:40655880-40655988	miR169d	0.2318	1	-0.271996	1
chr05:22185924-22186038	miR169l	1.38927	1	0	1	Ma04_g11070	3	1.81597	0.0261663	-0.062034	0.964929	nuclear transcription factor Y subunit A-4-like
chr06:1161841-1161940	miR169l	0.713283	1	-2.65213	1	Ma03_g30940	3	0.166676	0.836224	0.242533	0.835672	nuclear transcription factor Y subunit A-4-like
chr05:39740610-39740718	miR171	-0.153902	1	-0.0300182	1	Ma11_g08370	4	-1.81321	0.376982	0.263171	0.958499	proline transporter 2-like
chr08:3295783-3295874	miR171	1.35068	0.302517	0.753735	1	Ma04_g25650	2			0.736985	0.753475	scarecrow-like protein 6
chr11:830904-831011	miR171	-0.00109912	1	-0.178383	1	Ma05_g23270	1	-1.1556	0.122613	0.393081	0.850185	scarecrow-like protein 27
chr05:8176694-8176803	miR171a	-0.225265	1	-0.0403841	1	Ma06_g38750	0	1.34044	0.122537	0.564223	0.807853	scarecrow-like protein 6
chr09:33074374-33074465	miR171b	-0.143807	1	-0.493892	1
chr01:8306745-8306826	miR171c	0.471372	1	-1.18204	1	Ma07_g06770	1	0.310285	0.788849	0.827979	0.799263	scarecrow-like protein 6
chr09:7589441-7589540	miR171e	-0.0199605	1	0.285083	1	Ma06_g38750	2.5	1.34044	0.122537	0.564223	0.807853	scarecrow-like protein 6
chr01:285088-285169	miR171f	-0.214164	1	0.0550696	1	Ma04_g25650	2	-0.698512	0.383481	0.775736	0.800606	scarecrow-like protein 6
chr04:28138309-28138411	miR171f	-0.278403	1	0.0234134	1	Ma04_g25650	1.5	-0.698512	0.383481	0.775736	0.800606	scarecrow-like protein 6
chr08:33266823-33266926	miR171l	0.0138751	1	0.295438	1
chr03:24275979-24276094	miR172a	-0.446179	0.911293	-0.119093	1	Ma04_g06130	2	2.2088	0.0160283	0.524137	0.805561	floral homeotic protein APETALA 2-like
chr05:29333324-29333433	miR172c	-0.335791	1	-0.0460484	1	Ma09_g04220	2	-1.43399	0.0609824	-0.615616	0.800606	floral homeotic protein APETALA 2-like
chr04:33020443-33020530	miR172e	-0.438035	1	0.065005	1	Ma03_g16590	0.5	0.546293	0.266801	0.424753	0.799263	auxin-responsive protein IAA6-like
chr03:32968699-32968801	miR2118	-0.255014	1	0.377675	1	Ma05_g11770	3.5	-1.28162	0.244516	-0.00330005	0.998798	disease resistance protein RPS2
chr11:24138156-24138268	miR319	-1.66928	1	-0.42417	1	Ma02_g09210	3.5	-1.46864	0.0176771	-0.612785	0.839084	ethylene-responsive transcription factor 1-like
chr02:24212499-24212689	miR319a	0.479486	1	0.0883553	1	Ma03_g32580	4	1.4596	0.0442972	1.66545	0.799263	transcription factor TCP4-like
chr07:6212243-6212342	miR319c	0.141937	1	0.11588	1	Ma03_g32580	3	1.4596	0.0442972	1.66545	0.799263	transcription factor TCP4-like
chr04:21442171-21442311	miR319d	2.60123	1	2.70447	1	Ma10_g14610	4			1.29026	0.798815	hydroquinone glucosyltransferase
chr05:10337735-10337897	miR390a	-0.0317241	1	0.0812815	1	Ma04_g39340	3	-1.82475	0.0635305	-0.212851	0.919996	leucine-rich repeat receptor-like serine/threonine-protein kinase
chr11:25976484-25976572	miR390a	-0.523288	1	0.03525	1	Ma01_g11010	3	-0.0212679	0.999863	-0.0583577	0.939277	DNA-binding protein RHL1
chr05:6014360-6014471	miR391	-0.183829	1	-0.22363	1
chr08:27723893-27724048	miR391	-0.567163	1	-0.220913	1	Ma01_g00140	3.5	-0.351759	0.436703	0.253894	0.850277	pentatricopeptide repeat-containing protein
chr04:8535028-8535117	miR393b	0.260423	1	-0.238203	1	Ma06_g18000	2	1.60667	0.0273218	0.139142	0.916217	transport inhibitor response 1-like protein
chr05:41296286-41296405	miR393b	0.261285	1	-0.375544	1	Ma05_g29320	1	0.35156	0.549394	-0.285767	0.854603	transport inhibitor response 1-like protein
chr06:3217482-3217560	miR395a	1.00896	0.0468662	1.29174	0.0489128	Ma01_g05840	1	0.0064444	0.999863	0.391642	0.753475	sulfate transporter 2.1
chr01:1573397-1573568	miR396a	-0.276871	1	0.0288766	1	Ma01_g15340	1	0.976856	0.999863	1.69308	0.753475	growth-regulating factor 1-like
chr01:407106-407196	miR396a	0.480718	1	0.450372	1	Ma01_g15340	2	1.04591	0.685025	1.24315	0.815594	growth-regulating factor 1-like
chr01:7960407-7960531	miR396a	-0.289509	1	0.0451202	1	Ma04_g26950	2	-0.0854411	0.910165	-0.506008	0.799263	growth-regulating factor 7-like
chr06:3459875-3459954	miR396a	-0.265177	1	-0.109302	1	Ma03_g24590	3.5					alpha-glucosidase
chr09:5874070-5874199	miR396b	0.204721	1	0.00901187	1	Ma04_g26950	0	0.0300718	0.999863	0.51884	0.753475	signal peptidase complex subunit 3B-like
chr02:16278612-16278894	miR397a	0.974913	8.45e-06	-0.389893	1	Ma03_g12850	4	-0.17058	0.87313	0.83653	0.799263	pentatricopeptide repeat-containing protein
chr11:21353880-21353998	miR398a	1.27474	7.69e-11	-0.567732	1	Ma07_g23780	3.5	1.56642	0.0762093	0.665155	0.799263	F-box/LRR-repeat protein 3-like
chr09:39877967-39878076	miR399b	2.22376	0.00128774	0.0409912	1	Ma08_g07240	4					G-type lectin S-receptor-like serine/threonine-protein kinase B120
chr08:4102073-4102178	miR408b	0.73772	0.00273022	-0.162539	1	Ma11_g05520	3.5	0.873399	0.328952	1.43983	0.799263	putative serine/threonine-protein kinase
chr09:34223218-34223319	miR482b	-0.0411982	1	-0.0720351	1
chr08:10814996-10815086	miR528	0.3664	1	-0.509916	1	Ma08_g34740	2.5	-4.17625	0.0181259	-0.391783	0.900278	polyphenol oxidase chloroplastic-like
chr02:18489294-18489388	miR529	0.95773	1	1.41775	1	Ma04_g03420	3.5	1.75601	0.0875919	1.84173	0.799263	zinc finger protein ZAT4-like
chr06:18041891-18041994	miR529b	1.01385	1	1.86866	1	Ma04_g01370	1	-2.29401	0.0823134	1.22764	0.799263	squamosa promoter-binding-like protein 14
chr05:8886985-8887230	miR530a	-0.762945	0.0191362	-0.363166	1	Ma10_g14410	4	1.69334	0.0939736	1.70574	0.799263	60S ribosomal protein L26-2
chr08:40640859-40640962	miR535a	-0.29297	1	0.139487	1	Ma09_g23570	4	0.347999	0.561226	0.162089	0.893907	squamosa promoter-binding-like protein 12
chr03:25564695-25564802	miR535d	-0.1746	1	0.0340489	1	Ma08_g07960	3	0.714394	0.192034	0.162608	0.896392	30S ribosomal protein S17
chr10:28130905-28131200	miR827	1.25483	1.78e-11	-0.257432	1	Ma04_g03420	4	1.75601	0.0875919	1.84173	0.799263	zinc finger protein ZAT4-like
chr01:7155057-7155266	Novel_1	-0.744305	1	-0.711679	1	Ma10_g12830	3.5	-0.872589	0.141672	-0.0334943	0.992838	probable mediator of RNA polymerase II transcription subunit 26b
chr05:5132735-5132813	Novel_2	0.649809	1	1.1087	1	Ma06_g01920	4	0.178063	0.921886	0.822235	0.799263	pollen-specific leucine-rich repeat extensin-like protein 3
chr07:20901036-20901267	Novel_3	0.507636	1	-0.250255	1	Ma03_g19710	3.5	-0.102891	0.999863	0.0592725	0.938312	interferon-related developmental regulator 1-like
chr08:3639196-3639285	Novel_4	1.05643	1	-1.13979	1	Ma08_g05300	0	0.191314	0.999863	-0.178293	0.793757	uncharacterized LOC103993778
chr10:34402590-34402681	Novel_5	-0.584696	1	-0.18829	1	Ma03_g17480	3.5	0.852936	0.0998899	-0.32826	0.805327	F-box/kelch-repeat protein-like
chr09:11246782-11246863	Novel_6	-1.00242	1	-0.0898472	1	Ma11_g02750	3	0.194261	0.785973	-0.493614	0.800606	desumoylating isopeptidase 2-like, transcript variant X2
chr09:34735640-34735819	Novel_7	-0.034849	1	0.160471	1	Ma09_g03190	4	-2.95998	0.0286551	-0.684636	0.846599	zinc finger protein ZAT11-like
chr01:3237626-3237740	Novel-5p_8	-0.675258	1	-0.313277	1	Ma10_g17200	2	-0.164638	0.840196	0.461526	0.800606	galacturonosyltransferase 8-like
chr01:7762935-7763039	Novel-5p_9	0.310035	1	-0.686016	1	Ma11_g14010	3.5	0.0127931	0.984958	-0.122722	0.901153	ribulose-phosphate 3-epimerase
chr02:15328566-15328749	Novel-3p_10	3.93552	1	0.831576	1	Ma03_g23810	3	0.192415	0.774307	-0.336334	0.805445	60S ribosomal protein L10a-1
chr08:39270564-39270717	Novel-3p_17	-2.39313	1	2.69143	1	Ma08_g26830	0	-1.52327	0.139452	-1.1816	0.799263	Putative peroxidase-25
chr09:4039767-4039867	Novel-3p_18	0.567887	1	-0.280406	1	Ma02_g14880		0.814625	0.838609	0.845381	0.904222	Homeobox-leucine zipper protein
chr09:40438631-40438862	Novel-3p_19	-1.65809	1	3.21439	1	Ma10_g17540	3.5	-0.232343	0.695713	-0.415606	0.800606	subtilisin-like protease SBT5.4
chr10:26852029-26852146	Novel-3p_20	0.567887	1	1.88828	1	Ma05_g00680	3.5	-0.0724724	0.964949	0.355036	0.865596	glutamate receptor 3.5-like
chr11:2322440-2322581	Novel-3p_21	-2.89886	1	0	1	Ma10_g17200	0.5	-0.164638	0.840196	0.461526	0.800606	galacturonosyltransferase 8-like
chr11:5710224-5710366	Novel-3p_22	-1.19509	1	0.550289	1	Ma10_g17200	0.5	-0.164638	0.840196	0.461526	0.800606	galacturonosyltransferase 8-like
chr07:33555721-33555990	Novel-3p_23	0.211065	1	-0.198781	1	Ma00_g00570	4	-1.157	0.310182	0.267577	0.86183	probable apyrase 7
chr07:1353404-1353488	Novel-3p_24	-0.000580332	1	-1.73164	1	Ma04_g09220		-0.275811	0.65532	-0.0617731	0.952367	serine/threonine-protein phosphatase 2A 65 kDa regulatory subunit A beta isoform-like
chr02:22236894-22237044	Novel-5p_11	0.135854	1	-0.636815	1	Ma02_g14090	0	0.661862	0.224234	-0.273835	0.821486	protein disulfide-isomerase LQY1
chr02:27471405-27471507	Novel-5p_12	3.96185	1	2.67124	1	Ma06_g15820	4	-1.45979	0.0394261	-0.330956	0.809647	long chain acyl-CoA synthetase 4-like
chr04:10607231-10607336	Novel-5p_13	0.519951	1	-0.750217	1	Ma10_g27290	2.5	-0.828559	0.999863			G-type lectin S-receptor-like serine/threonine-protein kinase B120
chr04:30762239-30762336	Novel-5p_14	0.671378	1	1.90246	1	Ma07_g06930	3.5	1.20589	0.0582178	-0.837361	0.799263	transcription factor MYB1R1-like
chr05:22232500-22232644	Novel-5p_15	3.55001	1	0.042894	1	Ma03_g23220	3	-0.594049	0.615245	0.524744	0.803576	Putative disease resistance protein RGA1
chr05:25109802-25109949	Novel-5p_16	-2.91666	1	0	1	Ma04_g32660	4	-3.68936	0.00873292	-0.549425	0.803576	ethylene-responsive transcription factor ERF054-like
